# Supplementary material for: The Atomic Partial Charges Arboretum: Trying to See the Forest for the Trees
Source: Chemphyschem. 2020 Mar 23;21(8):688–96. doi: 10.1002/cphc.202000040 (PMC7317385; doi:10.1002/cphc.202000040)
Supplement: Supplementary file 1 — Supplementary [file CPHC-21-688-s001.xlsx]

## Sheet: MASTER_CHARGES_FILE
	0	1	2	3	4	5	6	7	8	0	1	2	3	4	5	0	1	0	0	0	0	0	0	1	0	0
atom	VDD	Becke	CHELPG	MK	Ros-Schuit	Stout-Politzer	Bickelhaupt	ADCH	RESP	Mulliken	Hirshfeld	CM5	Hirshfeld-I	NPA	HLYGat	ISA	MBIS	DDEC6	MBSMulliken	EEQ	QTAIM	IBO	ACP	i-ACP	APT	MBSBickelhaupt
C	-0.046426	-0.238683	-0.173747	-0.200539	-0.534973	-0.601669	-0.347127	-0.264066	-0.165102	-0.261659	-0.094632	-0.246844	-0.361917	-0.61622	-0.268725	-0.251311	-0.430721	-0.361698	-0.673795	-0.249	0.026123	-0.43219	-0.262	-0.117	0.03686	-0.378013
H	0.016119	0.073299	0.040192	0.05137	0.221504	0.212882	0.114213	0.083172	0.037904	0.074728	0.02991	0.081843	0.107792	0.20174	0.06676	0.0612746	0.131664	0.107006	0.219242	0.086	-0.013941	0.13797	0.083	0.032	-0.019183	0.117502
H.1	0.015917	0.080636	0.038078	0.045718	0.223369	0.211897	0.108915	0.083876	0.037904	0.078179	0.029719	0.082177	0.109514	0.20359	0.063109	0.0649282	0.134998	0.107328	0.219237	0.087	-0.014354	0.13908	0.083	0.034	-0.0117	0.120374
H.2	0.01527	0.052105	0.037351	0.045751	0.223377	0.186222	0.11737	0.091863	0.037904	0.082231	0.03136	0.082729	0.107839	0.2112	0.064918	0.0677649	0.132621	0.108927	0.228187	0.08	-0.011843	0.14485	0.086	0.036	-0.020504	0.124421
C.1	-0.044743	-0.085769	0.105943	0.088733	-0.55849	-0.377801	-0.19556	-0.162599	0.098328	-0.091854	-0.053764	-0.167203	-0.140978	-0.39716	0.10409	0.0361825	-0.186667	-0.099069	-0.431057	-0.177	0.061551	-0.25491	-0.147	-0.022	0.104887	-0.188232
H.3	0.022342	0.068683	-0.016669	-0.005686	0.211036	0.183932	0.094579	0.081671	-0.023554	0.052268	0.028147	0.083273	0.090073	0.19497	-0.005359	0.00639305	0.107334	0.068664	0.215852	0.089	-0.025456	0.13015	0.078	0.017	-0.043438	0.099505
H.4	0.022118	0.049884	-0.031469	-0.025371	0.214178	0.184537	0.107611	0.086025	-0.023554	0.066106	0.029275	0.084041	0.087691	0.20187	-0.024793	0.00956404	0.106364	0.068842	0.222334	0.084	-0.022082	0.13506	0.08	0.02	-0.046922	0.104442
C.2	-0.044743	-0.085769	0.107548	0.089797	-0.55849	-0.377801	-0.19556	-0.162599	0.099394	-0.091854	-0.053764	-0.167203	-0.140978	-0.39716	0.10409	0.0408115	-0.188265	-0.099069	-0.431057	-0.177	0.061549	-0.25491	-0.147	-0.022	0.104887	-0.188232
H.5	0.022342	0.068683	-0.017407	-0.005902	0.211036	0.183932	0.094579	0.081671	-0.023734	0.052268	0.028147	0.083273	0.090073	0.19497	-0.005359	0.00542273	0.107331	0.068664	0.215852	0.089	-0.025454	0.13015	0.078	0.017	-0.043438	0.099505
H.6	0.022118	0.049884	-0.033659	-0.02571	0.214178	0.184537	0.107611	0.086025	-0.023734	0.066106	0.029275	0.084041	0.087691	0.20187	-0.024793	0.00863758	0.107017	0.068842	0.222334	0.084	-0.02208	0.13506	0.08	0.02	-0.046922	0.104442
C.3	-0.046426	-0.238683	-0.161034	-0.201927	-0.534973	-0.601669	-0.347127	-0.264066	-0.166046	-0.261659	-0.094632	-0.246844	-0.361917	-0.61622	-0.268725	-0.252704	-0.428765	-0.361698	-0.673795	-0.249	0.026148	-0.43219	-0.262	-0.117	0.03686	-0.378013
H.7	0.016119	0.073299	0.036964	0.051571	0.221504	0.212882	0.114213	0.083172	0.038096	0.074728	0.02991	0.081843	0.107792	0.20174	0.06676	0.0613646	0.131682	0.107006	0.219242	0.086	-0.013935	0.13797	0.083	0.032	-0.019183	0.117502
H.8	0.01527	0.052105	0.034306	0.046331	0.223377	0.186222	0.11737	0.091863	0.038096	0.082231	0.03136	0.082729	0.107839	0.2112	0.064918	0.0677988	0.13185	0.108927	0.228187	0.08	-0.011835	0.14485	0.086	0.036	-0.020504	0.124421
H.9	0.015917	0.080636	0.033603	0.045865	0.223369	0.211897	0.108915	0.083876	0.038096	0.078179	0.029719	0.082177	0.109514	0.20359	0.063109	0.0650476	0.133863	0.107328	0.219237	0.087	-0.01439	0.13908	0.083	0.034	-0.0117	0.120374
C	-0.049125	-0.244021	-0.27993	-0.360407	-0.50906	-0.683438	-0.353953	-0.26193	-0.273125	-0.25497	-0.094353	-0.246366	-0.360164	-0.60874	-0.435768	-0.279069	-0.446805	-0.363676	-0.676029	-0.255	0.036617	-0.43132	-0.261	-0.115	0.054122	-0.378507
H	0.015905	0.07335	0.056545	0.075296	0.213837	0.236382	0.112808	0.08375	0.061883	0.074691	0.02992	0.081801	0.106327	0.20223	0.09041	0.0686287	0.134991	0.106738	0.221368	0.085	-0.014296	0.13936	0.083	0.033	-0.019809	0.119836
H.1	0.015905	0.07335	0.05561	0.075296	0.213837	0.236382	0.112808	0.08375	0.061883	0.074691	0.02992	0.081801	0.106327	0.20223	0.09041	0.0683832	0.135134	0.106738	0.221368	0.085	-0.014296	0.13936	0.083	0.033	-0.019809	0.119836
H.2	0.016881	0.053659	0.067644	0.091453	0.242508	0.231751	0.117902	0.091103	0.061883	0.082584	0.031254	0.082567	0.107444	0.20982	0.107173	0.0750169	0.136462	0.108935	0.22732	0.082	-0.011679	0.14423	0.086	0.036	-0.026353	0.124995
C.1	-0.051197	-0.095357	0.152319	0.173833	-0.555161	-0.40851	-0.195703	-0.161662	0.107023	-0.089624	-0.053875	-0.167403	-0.143039	-0.3965	0.22357	0.049816	-0.179411	-0.099002	-0.427161	-0.177	0.051511	-0.25266	-0.148	-0.022	0.097192	-0.190612
H.3	0.024097	0.069497	-0.027203	-0.027242	0.19702	0.193717	0.10307	0.082496	-0.009648	0.056314	0.02857	0.083802	0.091555	0.19548	-0.037897	0.00629232	0.108212	0.070134	0.216566	0.09	-0.023925	0.13051	0.078	0.018	-0.042672	0.102226
H.4	0.024097	0.069497	-0.026284	-0.027242	0.19702	0.193717	0.10307	0.082496	-0.009648	0.056314	0.02857	0.083802	0.091555	0.19548	-0.037897	0.0062831	0.108092	0.070134	0.216566	0.09	-0.023931	0.13051	0.078	0.018	-0.042672	0.102226
C.2	-0.051197	-0.095357	0.158854	0.169357	-0.555161	-0.40851	-0.195703	-0.161662	0.10596	-0.089624	-0.053875	-0.167403	-0.143039	-0.3965	0.22357	0.0508148	-0.184997	-0.099002	-0.427161	-0.177	0.051511	-0.25266	-0.148	-0.022	0.097192	-0.190612
H.5	0.024097	0.069497	-0.027874	-0.02628	0.19702	0.193717	0.10307	0.082496	-0.009148	0.056314	0.02857	0.083802	0.091555	0.19548	-0.037897	0.00613339	0.109444	0.070134	0.216566	0.09	-0.023925	0.13051	0.078	0.018	-0.042672	0.102226
H.6	0.024097	0.069497	-0.028114	-0.02628	0.19702	0.193717	0.10307	0.082496	-0.009148	0.056314	0.02857	0.083802	0.091555	0.19548	-0.037897	0.00630502	0.108692	0.070134	0.216566	0.09	-0.023931	0.13051	0.078	0.018	-0.042672	0.102226
C.3	-0.049125	-0.244021	-0.283163	-0.360767	-0.50906	-0.683438	-0.353953	-0.26193	-0.276628	-0.25497	-0.094353	-0.246366	-0.360164	-0.60874	-0.435768	-0.279932	-0.442326	-0.363676	-0.676029	-0.255	0.036617	-0.43132	-0.261	-0.115	0.054122	-0.378507
H.7	0.015905	0.07335	0.056412	0.075407	0.213837	0.236382	0.112808	0.08375	0.062904	0.074691	0.02992	0.081801	0.106327	0.20223	0.09041	0.0687791	0.13343	0.106738	0.221368	0.085	-0.014296	0.13936	0.083	0.033	-0.019809	0.119836
H.8	0.016881	0.053659	0.068087	0.092168	0.242508	0.231751	0.117902	0.091103	0.062904	0.082584	0.031254	0.082567	0.107444	0.20982	0.107173	0.0750188	0.135162	0.108935	0.22732	0.082	-0.011681	0.14423	0.086	0.036	-0.026353	0.124995
H.9	0.015905	0.07335	0.057099	0.075407	0.213837	0.236382	0.112808	0.08375	0.062904	0.074691	0.02992	0.081801	0.106327	0.20223	0.09041	0.0688137	0.133584	0.106738	0.221368	0.085	-0.014296	0.13936	0.083	0.033	-0.019809	0.119836
C	-0.048362	-0.246692	-0.186807	-0.197652	-0.485779	-0.621275	-0.352205	-0.263672	-0.138506	-0.264395	-0.094351	-0.246678	-0.366155	-0.61773	-0.286669	-0.262793	-0.43835	-0.364874	-0.671612	-0.25	0.029065	-0.43103	-0.262	-0.117	0.039732	-0.37996
C.1	-0.044644	-0.095886	0.174765	0.148241	-0.53307	-0.339831	-0.198501	-0.163141	0.111638	-0.10365	-0.054246	-0.168102	-0.144571	-0.40433	0.155893	0.0465573	-0.183957	-0.095657	-0.429347	-0.175	0.055249	-0.25566	-0.149	-0.024	0.091887	-0.194042
C.2	-0.042898	-0.111559	-0.018192	-0.072328	-0.5458	-0.42693	-0.206049	-0.16802	-0.006042	-0.118895	-0.056031	-0.168006	-0.174589	-0.40339	-0.117285	-0.0568207	-0.230619	-0.152417	-0.428617	-0.168	0.048213	-0.26062	-0.154	-0.038	0.079803	-0.203681
C.3	-0.042898	-0.111559	-0.015312	-0.077549	-0.5458	-0.42693	-0.206049	-0.16802	-0.009648	-0.118895	-0.056031	-0.168006	-0.174589	-0.40339	-0.116779	-0.048188	-0.230274	-0.152417	-0.428617	-0.168	0.048211	-0.26062	-0.154	-0.038	0.079803	-0.203681
C.4	-0.044644	-0.095886	0.15857	0.153487	-0.53307	-0.339831	-0.198501	-0.163141	0.115718	-0.10365	-0.054246	-0.168102	-0.144571	-0.40433	0.154366	0.0480699	-0.188653	-0.095657	-0.429347	-0.175	0.055251	-0.25566	-0.149	-0.024	0.091887	-0.194042
C.5	-0.048362	-0.246692	-0.178381	-0.20071	-0.485779	-0.621275	-0.352205	-0.263672	-0.140948	-0.264395	-0.094351	-0.246678	-0.366155	-0.61773	-0.286751	-0.263174	-0.438556	-0.364874	-0.671612	-0.25	0.029068	-0.43103	-0.262	-0.117	0.039732	-0.37996
H	0.015765	0.089013	0.037434	0.043224	0.224512	0.206871	0.107051	0.082926	0.029076	0.075402	0.029705	0.082451	0.108292	0.203	0.064608	0.0666174	0.135711	0.108616	0.216095	0.087	-0.015373	0.13745	0.083	0.034	-0.010166	0.121659
H.1	0.016426	0.07745	0.044927	0.05368	0.230882	0.209262	0.113265	0.084607	0.029076	0.076416	0.030189	0.082169	0.108677	0.20263	0.076598	0.0654235	0.133256	0.108822	0.219663	0.085	-0.015703	0.13823	0.083	0.033	-0.018845	0.117213
H.2	0.014767	0.04881	0.033198	0.035976	0.22879	0.181791	0.119075	0.091687	0.029076	0.082989	0.031177	0.082545	0.108288	0.21135	0.063961	0.0701096	0.133719	0.109367	0.227861	0.08	-0.011478	0.14458	0.085	0.036	-0.021168	0.12415
H.3	0.024882	0.080128	-0.028384	-0.011523	0.213091	0.20711	0.093318	0.080699	-0.021891	0.055576	0.02787	0.083947	0.092145	0.19702	-0.0049	0.00847985	0.111186	0.068735	0.21051	0.091	-0.021846	0.12834	0.078	0.018	-0.0339	0.101158
H.4	0.023186	0.04718	-0.043009	-0.031449	0.221726	0.214068	0.114029	0.088052	-0.021891	0.067761	0.029516	0.084333	0.089712	0.20482	-0.020181	0.011671	0.107006	0.070971	0.223901	0.083	-0.02077	0.13619	0.081	0.021	-0.045671	0.107816
H.5	0.023062	0.060052	-0.014654	0.006559	0.223876	0.183834	0.107212	0.08236	-0.004995	0.066206	0.027832	0.083706	0.089408	0.20343	0.023537	0.0212796	0.113305	0.072993	0.214574	0.085	-0.023286	0.13094	0.078	0.019	-0.036861	0.104894
H.6	0.022047	0.051443	0.00096	0.025987	0.221772	0.1851	0.102804	0.08452	-0.004995	0.062591	0.028341	0.083637	0.088796	0.20319	0.044421	0.0212743	0.110601	0.073445	0.216972	0.084	-0.024072	0.13159	0.078	0.019	-0.04481	0.100793
H.7	0.022047	0.051443	0.001967	0.026698	0.221772	0.1851	0.102804	0.08452	-0.004363	0.062591	0.028341	0.083637	0.088796	0.20319	0.044459	0.0195191	0.111098	0.073445	0.216972	0.084	-0.024071	0.13159	0.078	0.019	-0.04481	0.100793
H.8	0.023062	0.060052	-0.015203	0.007683	0.223876	0.183834	0.107212	0.08236	-0.004363	0.066206	0.027832	0.083706	0.089408	0.20343	0.023428	0.019141	0.112966	0.072993	0.214574	0.085	-0.023287	0.13094	0.078	0.019	-0.036861	0.104894
H.9	0.023186	0.04718	-0.038513	-0.0324	0.221726	0.214068	0.114029	0.088052	-0.022775	0.067761	0.029516	0.084333	0.089712	0.20482	-0.019786	0.0109741	0.10821	0.070971	0.223901	0.083	-0.02077	0.13619	0.081	0.021	-0.045671	0.107816
H.10	0.024882	0.080128	-0.024246	-0.01261	0.213091	0.20711	0.093318	0.080699	-0.022775	0.055576	0.02787	0.083947	0.092145	0.19702	-0.004382	0.00724406	0.113248	0.068735	0.21051	0.091	-0.021846	0.12834	0.078	0.018	-0.0339	0.101158
H.11	0.014767	0.04881	0.032325	0.03635	0.22879	0.181791	0.119075	0.091687	0.029535	0.082989	0.031177	0.082545	0.108288	0.21135	0.064097	0.0699245	0.1338	0.109367	0.227861	0.08	-0.011479	0.14458	0.085	0.036	-0.021168	0.12415
H.12	0.015765	0.089013	0.035273	0.044111	0.224512	0.206871	0.107051	0.082926	0.029535	0.075402	0.029705	0.082451	0.108292	0.203	0.064641	0.0664838	0.135886	0.108616	0.216095	0.087	-0.015374	0.13745	0.083	0.034	-0.010166	0.121659
H.13	0.016426	0.07745	0.043281	0.054223	0.230882	0.209262	0.113265	0.084607	0.029535	0.076416	0.030189	0.082169	0.108677	0.20263	0.076723	0.0652958	0.133894	0.108822	0.219663	0.085	-0.015701	0.13823	0.083	0.033	-0.018845	0.117213
C	-0.046004	-0.242257	-0.166837	-0.218201	-0.485596	-0.709096	-0.34679	-0.263767	-0.155058	-0.263386	-0.094719	-0.247002	-0.36322	-0.61567	-0.322477	-0.25629	-0.429982	-0.36149	-0.672926	-0.251	0.025213	-0.4318	-0.262	-0.117	0.030736	-0.377873
C.1	-0.046087	-0.098976	0.103714	0.096592	-0.521047	-0.313571	-0.205585	-0.158577	0.067585	-0.102049	-0.053282	-0.166747	-0.141238	-0.39401	0.087558	0.0485237	-0.190065	-0.093477	-0.431105	-0.181	0.063413	-0.25412	-0.147	-0.02	0.118956	-0.189808
C.2	-0.048998	-0.121584	-0.004554	-0.078891	-0.539003	-0.392178	-0.195543	-0.165446	-0.055933	-0.106144	-0.055519	-0.167396	-0.175343	-0.40098	-0.083192	-0.0395908	-0.222644	-0.148703	-0.420374	-0.169	0.049069	-0.25632	-0.154	-0.038	0.068317	-0.199468
C.3	-0.048998	-0.121584	-0.030892	-0.071811	-0.539003	-0.392178	-0.195543	-0.165446	-0.051528	-0.106144	-0.055519	-0.167396	-0.175343	-0.40098	-0.083192	-0.0552834	-0.223516	-0.148703	-0.420374	-0.169	0.049072	-0.25632	-0.154	-0.038	0.068317	-0.199468
C.4	-0.046087	-0.098976	0.09885	0.099238	-0.521047	-0.313571	-0.205585	-0.158577	0.070838	-0.102049	-0.053282	-0.166747	-0.141238	-0.39401	0.087558	0.0508975	-0.18724	-0.093477	-0.431105	-0.181	0.063411	-0.25412	-0.147	-0.02	0.118956	-0.189808
C.5	-0.046004	-0.242257	-0.189138	-0.218448	-0.485596	-0.709096	-0.34679	-0.263767	-0.156325	-0.263386	-0.094719	-0.247002	-0.36322	-0.61567	-0.322477	-0.26346	-0.430309	-0.36149	-0.672926	-0.251	0.025211	-0.4318	-0.262	-0.117	0.030736	-0.377873
H	0.015928	0.0757	0.037495	0.05661	0.223298	0.244606	0.112935	0.082779	0.036462	0.074801	0.029775	0.081703	0.107413	0.20166	0.082658	0.0629534	0.130951	0.107533	0.21915	0.086	-0.014007	0.13796	0.082	0.032	-0.017515	0.117502
H.1	0.013722	0.081427	0.0359	0.051151	0.227096	0.191432	0.109051	0.083291	0.036462	0.077135	0.029388	0.081801	0.106249	0.20295	0.079834	0.0648364	0.131389	0.106178	0.218238	0.085	-0.014367	0.13872	0.083	0.033	-0.008884	0.120806
H.2	0.016071	0.050563	0.036549	0.05023	0.236091	0.204314	0.116661	0.091918	0.036462	0.082151	0.031225	0.082581	0.107828	0.21102	0.080584	0.0688013	0.132559	0.108386	0.227839	0.081	-0.011574	0.14462	0.086	0.036	-0.02302	0.123426
H.3	0.022249	0.048338	-0.021361	-0.012314	0.225891	0.172349	0.108332	0.085479	-0.006729	0.068028	0.029104	0.083882	0.088277	0.20201	0.00167	0.0100866	0.107831	0.068804	0.222607	0.084	-0.022806	0.13521	0.08	0.02	-0.052453	0.104665
H.4	0.023322	0.07239	-0.018788	-0.004737	0.206694	0.260837	0.097819	0.081685	-0.006729	0.052008	0.0282	0.083345	0.088773	0.19584	0.005779	0.00563217	0.108227	0.068799	0.216307	0.088	-0.025096	0.13062	0.078	0.017	-0.041852	0.102913
H.5	0.024719	0.072018	0.010669	0.040887	0.205965	0.201141	0.095062	0.079021	0.023278	0.051302	0.027337	0.083115	0.090197	0.19415	0.049024	0.0116828	0.108676	0.070559	0.207587	0.09	-0.025536	0.1248	0.075	0.016	-0.041166	0.09399
H.6	0.026945	0.062549	-0.008149	0.017227	0.22061	0.140165	0.108058	0.083629	0.023278	0.066154	0.028493	0.08472	0.091066	0.20303	0.018562	0.0201352	0.115052	0.073412	0.212677	0.087	-0.024309	0.13031	0.078	0.02	-0.033118	0.103845
H.7	0.024719	0.072018	0.017843	0.039374	0.205965	0.201141	0.095062	0.079021	0.022076	0.051302	0.027337	0.083115	0.090197	0.19415	0.049024	0.0150639	0.10894	0.070559	0.207587	0.09	-0.025537	0.1248	0.075	0.016	-0.041167	0.09399
H.8	0.026945	0.062549	-0.001293	0.015309	0.22061	0.140165	0.108058	0.083629	0.022076	0.066154	0.028493	0.08472	0.091066	0.20303	0.018562	0.0236078	0.115031	0.073412	0.212677	0.087	-0.02431	0.13031	0.078	0.02	-0.033118	0.103845
H.9	0.022249	0.048338	-0.016591	-0.01359	0.225891	0.172349	0.108332	0.085479	-0.007896	0.068028	0.029104	0.083882	0.088277	0.20201	0.00167	0.0111559	0.10734	0.068804	0.222607	0.084	-0.022806	0.13521	0.08	0.02	-0.052453	0.104665
H.10	0.023322	0.07239	-0.013891	-0.00595	0.206694	0.260837	0.097819	0.081685	-0.007896	0.052008	0.0282	0.083345	0.088773	0.19584	0.005779	0.00617141	0.106922	0.068799	0.216307	0.088	-0.025095	0.13062	0.078	0.017	-0.041852	0.102913
H.11	0.016071	0.050563	0.042078	0.050351	0.236091	0.204314	0.116661	0.091918	0.036526	0.082151	0.031225	0.082581	0.107828	0.21102	0.080584	0.0704573	0.132947	0.108386	0.227839	0.081	-0.011568	0.14462	0.086	0.036	-0.02302	0.123426
H.12	0.013722	0.081427	0.043978	0.050971	0.227096	0.191432	0.109051	0.083291	0.036526	0.077135	0.029388	0.081801	0.106249	0.20295	0.079834	0.066927	0.130869	0.106178	0.218238	0.085	-0.014368	0.13872	0.083	0.033	-0.008884	0.120806
H.13	0.015928	0.0757	0.044417	0.055999	0.223298	0.244606	0.112935	0.082779	0.036526	0.074801	0.029775	0.081703	0.107413	0.20166	0.082658	0.0649594	0.132033	0.107533	0.21915	0.086	-0.014009	0.13796	0.082	0.032	-0.017515	0.117502
C	-0.046378	-0.242422	-0.138298	-0.151152	-0.48807	-0.616152	-0.347414	-0.263821	-0.119325	-0.262463	-0.094617	-0.246833	-0.36383	-0.61586	-0.219038	-0.257323	-0.428023	-0.358926	-0.673461	-0.251	0.030032	-0.43188	-0.262	-0.117	0.032114	-0.377534
C.1	-0.044849	-0.097794	0.055235	0.031995	-0.523826	-0.334614	-0.205699	-0.158829	0.068004	-0.104419	-0.053549	-0.167051	-0.141205	-0.39332	0.011283	0.0514652	-0.191327	-0.0975	-0.430181	-0.182	0.064114	-0.25336	-0.147	-0.02	0.120993	-0.189215
C.2	-0.04677	-0.124259	-0.007284	-0.0593	-0.545726	-0.416394	-0.201755	-0.166062	-0.054724	-0.107685	-0.055413	-0.167296	-0.17572	-0.40204	-0.061028	-0.04184	-0.228104	-0.148358	-0.42136	-0.169	0.046379	-0.25669	-0.153	-0.038	0.067814	-0.201919
C.3	-0.04677	-0.124259	-0.004795	-0.05888	-0.545726	-0.416394	-0.201755	-0.166062	-0.054354	-0.107685	-0.055413	-0.167296	-0.17572	-0.40204	-0.060535	-0.0433355	-0.224224	-0.148358	-0.42136	-0.169	0.046378	-0.25669	-0.153	-0.038	0.067814	-0.201919
C.4	-0.044849	-0.097794	0.058463	0.03287	-0.523826	-0.334614	-0.205699	-0.158829	0.068935	-0.104419	-0.053549	-0.167051	-0.141205	-0.39332	0.009971	0.0473101	-0.187508	-0.0975	-0.430181	-0.182	0.064114	-0.25336	-0.147	-0.02	0.120993	-0.189215
C.5	-0.046378	-0.242422	-0.111575	-0.153515	-0.48807	-0.616152	-0.347414	-0.263821	-0.121593	-0.262463	-0.094617	-0.246833	-0.36383	-0.61586	-0.217569	-0.256086	-0.43546	-0.358926	-0.673461	-0.251	0.030032	-0.43188	-0.262	-0.117	0.032114	-0.377534
H	0.017013	0.077434	0.030295	0.03895	0.229143	0.216138	0.108131	0.08294	0.027223	0.074966	0.029874	0.081821	0.107901	0.20162	0.056883	0.062356	0.130681	0.107001	0.219	0.086	-0.01514	0.13785	0.082	0.032	-0.017052	0.115079
H.1	0.017173	0.086486	0.021908	0.025122	0.22752	0.192692	0.111778	0.083456	0.027223	0.078303	0.029646	0.082124	0.107276	0.20378	0.042897	0.0649678	0.132349	0.106857	0.219801	0.086	-0.015184	0.13941	0.083	0.034	-0.009099	0.122809
H.2	0.014955	0.047925	0.035422	0.040528	0.233203	0.192273	0.12	0.091835	0.027223	0.082292	0.031111	0.082467	0.107722	0.21083	0.061907	0.068964	0.131984	0.108107	0.227659	0.081	-0.01377	0.14441	0.085	0.036	-0.022488	0.124078
H.3	0.022078	0.050431	-0.013271	-0.003791	0.224465	0.213566	0.110456	0.086067	-0.011464	0.067019	0.029064	0.083816	0.088264	0.20195	0.00936	0.00950821	0.109492	0.070462	0.222382	0.084	-0.021975	0.13501	0.08	0.019	-0.051905	0.107052
H.4	0.022558	0.068024	-0.000636	0.014479	0.21204	0.188776	0.094928	0.080909	-0.011464	0.05224	0.027694	0.082834	0.087593	0.19498	0.024954	0.00432983	0.10638	0.067471	0.215225	0.088	-0.025173	0.12981	0.078	0.017	-0.044555	0.099446
H.5	0.024304	0.075454	0.021852	0.044614	0.21398	0.183421	0.102898	0.080605	0.023554	0.057162	0.027696	0.084073	0.09346	0.19713	0.052737	0.0173783	0.116205	0.072648	0.208292	0.091	-0.024403	0.12665	0.077	0.018	-0.031573	0.10081
H.6	0.026263	0.058792	-0.005468	0.018411	0.217271	0.180294	0.106676	0.082893	0.023554	0.062584	0.028504	0.084056	0.088549	0.20093	0.019981	0.0143863	0.111474	0.072238	0.212643	0.086	-0.024879	0.12879	0.078	0.019	-0.04425	0.099396
H.7	0.026263	0.058792	-0.005203	0.01837	0.217271	0.180294	0.106676	0.082893	0.023468	0.062584	0.028504	0.084056	0.088549	0.20093	0.019985	0.0151607	0.109822	0.072238	0.212643	0.086	-0.024878	0.12879	0.078	0.019	-0.04425	0.099396
H.8	0.024304	0.075454	0.018524	0.044418	0.21398	0.183421	0.102898	0.080605	0.023468	0.057162	0.027696	0.084073	0.09346	0.19713	0.052614	0.0176617	0.115334	0.072648	0.208292	0.091	-0.024403	0.12665	0.077	0.018	-0.031573	0.10081
H.9	0.022558	0.068024	-0.003184	0.014348	0.21204	0.188776	0.094928	0.080909	-0.011591	0.05224	0.027694	0.082834	0.087593	0.19498	0.025247	0.00558749	0.106735	0.067471	0.215225	0.088	-0.025173	0.12981	0.078	0.017	-0.044555	0.099446
H.10	0.022078	0.050431	-0.016383	-0.003883	0.224465	0.213566	0.110456	0.086067	-0.011591	0.067019	0.029064	0.083816	0.088264	0.20195	0.009587	0.0106189	0.1082	0.070462	0.222382	0.084	-0.021973	0.13501	0.08	0.019	-0.051905	0.107052
H.11	0.014955	0.047925	0.027507	0.041308	0.233203	0.192273	0.12	0.091835	0.027817	0.082292	0.031111	0.082467	0.107722	0.21083	0.061591	0.0688015	0.134342	0.108107	0.227659	0.081	-0.013772	0.14441	0.085	0.036	-0.022488	0.124078
H.12	0.017013	0.077434	0.023529	0.039523	0.229143	0.216138	0.108131	0.08294	0.027817	0.074966	0.029874	0.081821	0.107901	0.20162	0.056643	0.0624274	0.132622	0.107001	0.219	0.086	-0.01514	0.13785	0.082	0.032	-0.017052	0.115079
H.13	0.017173	0.086486	0.013362	0.025586	0.22752	0.192692	0.111778	0.083456	0.027817	0.078303	0.029646	0.082124	0.107276	0.20378	0.042531	0.0647838	0.133547	0.106857	0.219801	0.086	-0.015184	0.13941	0.083	0.034	-0.009099	0.122809
C	-0.047826	-0.241991	-0.193861	-0.270513	-0.494105	-0.578658	-0.348076	-0.263772	-0.211001	-0.26381	-0.094672	-0.246884	-0.36334	-0.6157	-0.335646	-0.264274	-0.430839	-0.356857	-0.673318	-0.251	0.03147	-0.43186	-0.262	-0.117	0.033088	-0.377979
C.1	-0.044705	-0.097104	0.153399	0.175863	-0.529488	-0.396422	-0.205228	-0.159414	0.189335	-0.098469	-0.053617	-0.167002	-0.14188	-0.39428	0.174765	0.0715933	-0.181727	-0.098671	-0.431808	-0.18	0.056419	-0.25453	-0.147	-0.021	0.110455	-0.190112
C.2	-0.045805	-0.126118	-0.10002	-0.15497	-0.529931	-0.390985	-0.197652	-0.163204	-0.090464	-0.09745	-0.055146	-0.16679	-0.175064	-0.39459	-0.20221	-0.0800782	-0.238538	-0.151624	-0.423833	-0.174	0.050955	-0.25583	-0.152	-0.035	0.090165	-0.196579
C.3	-0.052469	-0.13157	0.046294	0.033374	-0.537385	-0.454358	-0.192223	-0.165322	-0.018772	-0.114695	-0.055524	-0.167496	-0.178071	-0.39987	0.131852	-0.0290937	-0.217343	-0.147283	-0.417186	-0.169	0.051388	-0.25436	-0.154	-0.038	0.057199	-0.199271
C.4	-0.04908	-0.108896	0.106613	0.127826	-0.517662	-0.295965	-0.196991	-0.158052	0.137712	-0.091547	-0.05362	-0.167196	-0.1432	-0.39302	0.132358	0.0640303	-0.187901	-0.096068	-0.426671	-0.182	0.05779	-0.25153	-0.147	-0.02	0.111791	-0.18718
C.5	-0.047208	-0.24657	-0.212953	-0.3061	-0.461875	-0.686619	-0.350525	-0.261687	-0.266506	-0.259526	-0.094436	-0.246418	-0.358997	-0.60809	-0.375532	-0.273356	-0.437626	-0.362626	-0.675183	-0.255	0.024981	-0.43084	-0.261	-0.115	0.050234	-0.375515
H	0.014913	0.085413	0.031385	0.051715	0.231893	0.19772	0.111193	0.083413	0.045938	0.077994	0.029578	0.082025	0.10701	0.20352	0.067926	0.0663376	0.131814	0.106457	0.219288	0.086	-0.014245	0.13922	0.083	0.034	-0.009869	0.121066
H.1	0.0158	0.075953	0.049127	0.073901	0.226755	0.211746	0.111719	0.08275	0.045938	0.074879	0.029787	0.081725	0.107522	0.20163	0.088498	0.0645143	0.131779	0.10647	0.219078	0.086	-0.01806	0.13788	0.082	0.032	-0.01758	0.116718
H.2	0.014423	0.0491	0.040293	0.058162	0.229541	0.154126	0.118476	0.09197	0.045938	0.08242	0.031193	0.08255	0.107811	0.2109	0.077796	0.0694709	0.132189	0.107132	0.227789	0.081	-0.011677	0.14453	0.085	0.036	-0.022865	0.124555
H.3	0.023557	0.070601	-0.025599	-0.020154	0.207509	0.236111	0.096577	0.08146	-0.037467	0.052079	0.028013	0.083148	0.088332	0.19581	-0.016986	0.00216902	0.106331	0.069366	0.216119	0.088	-0.020392	0.13043	0.078	0.017	-0.042064	0.101786
H.4	0.021501	0.048488	-0.023788	-0.021874	0.227557	0.191212	0.108166	0.085963	-0.037467	0.067857	0.029241	0.084	0.088601	0.20227	-0.009252	0.00762507	0.10775	0.070825	0.22274	0.085	-0.02189	0.13532	0.08	0.02	-0.05291	0.104232
H.5	0.025103	0.057204	0.0005	0.013368	0.210584	0.185775	0.104997	0.083088	0.011362	0.061456	0.028444	0.083909	0.086643	0.20121	0.018225	0.0234637	0.111796	0.072124	0.215164	0.085	-0.024094	0.13049	0.078	0.019	-0.044013	0.100742
H.6	0.024609	0.071	0.019461	0.036135	0.208232	0.166578	0.096738	0.079384	0.011362	0.052519	0.027404	0.083114	0.088966	0.19475	0.042926	0.0206847	0.112807	0.071604	0.209777	0.089	-0.02822	0.12624	0.076	0.017	-0.041398	0.097451
H.7	0.028942	0.077586	0.005114	0.010414	0.205853	0.200521	0.101055	0.081104	0.012897	0.056981	0.028039	0.084595	0.095059	0.19725	-0.010491	0.0168613	0.117497	0.073707	0.208028	0.092	-0.024742	0.12644	0.077	0.019	-0.029902	0.100076
H.8	0.026174	0.073472	0.001653	0.011469	0.203147	0.176345	0.100715	0.07997	0.012897	0.053357	0.027883	0.083773	0.092041	0.19208	-0.010173	0.0115924	0.110423	0.07244	0.207948	0.091	-0.026732	0.12495	0.076	0.017	-0.040356	0.095642
H.9	0.023683	0.068762	-0.011554	-0.008096	0.211319	0.204069	0.101393	0.081855	-0.01592	0.056689	0.028183	0.083418	0.088838	0.19562	-0.011094	0.00393655	0.107889	0.068992	0.215967	0.088	-0.023421	0.13025	0.078	0.017	-0.043748	0.100664
H.10	0.024371	0.072834	-0.021277	-0.019445	0.20769	0.234967	0.103504	0.082545	-0.01592	0.057148	0.028618	0.083863	0.089927	0.19635	-0.020168	0.00451074	0.109279	0.07012	0.216901	0.089	-0.021297	0.1309	0.078	0.018	-0.041248	0.103467
H.11	0.014811	0.051265	0.05344	0.079825	0.244885	0.203838	0.115973	0.090952	0.060045	0.082658	0.031062	0.082361	0.107064	0.2097	0.097973	0.0727863	0.134419	0.109583	0.226967	0.082	-0.011752	0.14392	0.085	0.035	-0.029547	0.122464
H.12	0.014651	0.075467	0.042501	0.067931	0.229403	0.214349	0.10778	0.083515	0.060045	0.074567	0.029784	0.081652	0.106355	0.2021	0.08226	0.0671464	0.132759	0.107097	0.221042	0.085	-0.014428	0.13917	0.083	0.032	-0.018561	0.118032
H.13	0.015841	0.075211	0.039272	0.061167	0.226076	0.225649	0.112409	0.083436	0.060045	0.074892	0.029761	0.08163	0.106358	0.20237	0.076974	0.0673958	0.133209	0.107212	0.221192	0.085	-0.012052	0.13923	0.083	0.032	-0.018869	0.119742
C	-0.048285	-0.259926	-0.141069	-0.188231	-0.490946	-0.616069	-0.353171	-0.263662	-0.1407	-0.258321	-0.0941	-0.246636	-0.368894	-0.61818	-0.248406	-0.251082	-0.436921	-0.359753	-0.670472	-0.249	0.031106	-0.43044	-0.262	-0.118	0.028214	-0.380252
C.1	-0.044979	-0.090295	0.131542	0.134299	-0.524882	-0.276387	-0.200848	-0.160706	0.156212	-0.101504	-0.053702	-0.167324	-0.141222	-0.39415	0.128373	0.0486844	-0.190523	-0.099715	-0.429515	-0.179	0.05933	-0.25235	-0.148	-0.02	0.117935	-0.187429
C.2	-0.04457	-0.11356	-0.026386	-0.068441	-0.55104	-0.418769	-0.217987	-0.164419	-0.032502	-0.130907	-0.054844	-0.166681	-0.173073	-0.40466	-0.092309	-0.0581588	-0.224457	-0.146689	-0.42399	-0.17	0.042301	-0.2604	-0.154	-0.039	0.072553	-0.206537
C.3	-0.045963	-0.104001	-0.018206	-0.144372	-0.555157	-0.411644	-0.195931	-0.165101	-0.117847	-0.099299	-0.054168	-0.165751	-0.167321	-0.40859	-0.20072	-0.0250749	-0.211395	-0.1427	-0.429037	-0.168	0.040991	-0.26279	-0.153	-0.036	0.07711	-0.207083
C.4	-0.047477	-0.114191	0.186942	0.198806	-0.531663	-0.317549	-0.203021	-0.162522	0.205331	-0.109276	-0.05455	-0.168705	-0.148225	-0.40002	0.245649	0.0483687	-0.204536	-0.100878	-0.425284	-0.178	0.062317	-0.253	-0.149	-0.024	0.094639	-0.18937
C.5	-0.048722	-0.241519	-0.208165	-0.241758	-0.475314	-0.644341	-0.343898	-0.261481	-0.214745	-0.256062	-0.094731	-0.247085	-0.360687	-0.61344	-0.34449	-0.259418	-0.426363	-0.360575	-0.669123	-0.252	0.028205	-0.42968	-0.262	-0.116	0.042069	-0.374695
H	0.015007	0.080238	0.036651	0.055656	0.226188	0.187361	0.110607	0.083385	0.029869	0.074922	0.030018	0.082064	0.108793	0.20158	0.07354	0.0625412	0.13097	0.106653	0.216968	0.086	-0.016591	0.13686	0.083	0.033	-0.015632	0.116933
H.1	0.018864	0.096391	0.024702	0.038663	0.218325	0.18208	0.107657	0.084069	0.029869	0.074001	0.03058	0.083486	0.110076	0.2037	0.052358	0.0650978	0.139134	0.109602	0.216326	0.087	-0.012395	0.13765	0.083	0.035	-0.00905	0.121967
H.2	0.013425	0.049182	0.02421	0.036002	0.23404	0.184307	0.1254	0.092307	0.029869	0.084947	0.031154	0.082522	0.108377	0.21118	0.055904	0.0664816	0.133724	0.108277	0.227789	0.08	-0.013475	0.14441	0.085	0.036	-0.023704	0.124505
H.3	0.021815	0.054454	-0.033875	-0.032324	0.211809	0.186804	0.104148	0.086406	-0.03754	0.06194	0.02898	0.083706	0.088172	0.20175	-0.021669	0.0100387	0.108287	0.070004	0.221698	0.084	-0.023778	0.13443	0.08	0.019	-0.047421	0.105176
H.4	0.020633	0.063231	-0.019286	-0.007835	0.215676	0.218334	0.10016	0.080371	-0.03754	0.055159	0.027686	0.08287	0.087447	0.19496	-0.0002	0.00584493	0.106815	0.068419	0.21561	0.087	-0.024824	0.12986	0.078	0.017	-0.044033	0.101377
H.5	0.026943	0.080441	0.014208	0.037782	0.226546	0.165812	0.099659	0.078451	0.009474	0.055283	0.027418	0.084083	0.092496	0.19588	0.047231	0.0175474	0.116816	0.073146	0.203451	0.093	-0.023361	0.12459	0.076	0.018	-0.030355	0.096787
H.6	0.021325	0.035966	-0.011328	0.0097	0.228799	0.204857	0.12466	0.086212	0.009474	0.07453	0.0289	0.08385	0.08552	0.20824	0.025129	0.0224813	0.106712	0.071184	0.222288	0.08	-0.017424	0.13632	0.08	0.021	-0.049118	0.110063
H.7	0.023563	0.057114	0.003087	0.046621	0.21601	0.174837	0.101875	0.083019	0.02695	0.060878	0.027677	0.083248	0.087804	0.20341	0.062731	0.0135925	0.107593	0.071184	0.216424	0.085	-0.022113	0.13181	0.077	0.018	-0.041855	0.102243
H.8	0.025942	0.060648	-0.00711	0.035542	0.21727	0.165334	0.101289	0.081312	0.02695	0.062184	0.028007	0.083999	0.088513	0.2027	0.05102	0.00993255	0.109277	0.071283	0.210669	0.088	-0.021899	0.12899	0.077	0.019	-0.039922	0.099562
H.9	0.024331	0.050409	-0.043388	-0.03756	0.221474	0.195946	0.10744	0.086561	-0.04051	0.065122	0.028848	0.083585	0.088816	0.20226	-0.03386	0.00843446	0.108353	0.069716	0.221235	0.084	-0.023782	0.13449	0.08	0.019	-0.047438	0.103989
H.10	0.029019	0.08934	-0.038005	-0.030312	0.224884	0.213172	0.100619	0.07938	-0.04051	0.058794	0.02776	0.084085	0.094469	0.20031	-0.036178	0.00552909	0.120208	0.070287	0.213688	0.092	-0.019319	0.1305	0.077	0.018	-0.0293	0.10406
H.11	0.015782	0.049621	0.043487	0.051701	0.229181	0.185318	0.114643	0.091252	0.045965	0.081135	0.030996	0.082325	0.107473	0.21027	0.078214	0.0692933	0.132146	0.108981	0.226953	0.08	-0.01247	0.14401	0.085	0.035	-0.023288	0.123456
H.12	0.014455	0.084033	0.03854	0.050974	0.228383	0.201083	0.107123	0.081187	0.045965	0.072837	0.028709	0.081094	0.105368	0.20133	0.078598	0.0638666	0.129087	0.105625	0.21498	0.086	-0.016879	0.1367	0.082	0.032	-0.010281	0.118086
H.13	0.013475	0.072602	0.04345	0.055086	0.230416	0.219512	0.109576	0.083968	0.045965	0.073636	0.029369	0.081273	0.106107	0.20147	0.079087	0.0631477	0.129947	0.105949	0.219339	0.084	-0.015941	0.13803	0.082	0.032	-0.021123	0.11716
C	-0.048736	-0.260197	-0.179903	-0.240463	-0.490122	-0.607231	-0.354104	-0.263399	-0.214734	-0.261039	-0.093897	-0.246455	-0.36917	-0.61771	-0.283878	-0.260598	-0.434548	-0.359195	-0.669844	-0.249	0.026456	-0.42998	-0.262	-0.118	0.031061	-0.37999
C.1	-0.044313	-0.088896	0.154778	0.149457	-0.52885	-0.403467	-0.198412	-0.161339	0.113532	-0.10124	-0.053614	-0.167156	-0.140877	-0.39398	0.128825	0.0576215	-0.184631	-0.096419	-0.430248	-0.178	0.059751	-0.25281	-0.147	-0.02	0.113745	-0.186558
C.2	-0.046337	-0.119678	-0.062804	-0.079346	-0.554357	-0.420932	-0.21527	-0.161713	-0.023098	-0.117074	-0.054727	-0.166309	-0.173903	-0.39987	-0.113867	-0.0626888	-0.236918	-0.152222	-0.429389	-0.174	0.047962	-0.26134	-0.152	-0.037	0.086829	-0.205737
C.3	-0.047485	-0.111645	-0.014764	-0.091471	-0.563229	-0.491467	-0.20161	-0.164608	-0.09543	-0.113807	-0.054343	-0.165984	-0.169293	-0.40585	-0.11086	-0.0322903	-0.208447	-0.140576	-0.425223	-0.169	0.047127	-0.26018	-0.153	-0.035	0.071844	-0.203994
C.4	-0.050571	-0.123553	0.254211	0.275244	-0.531864	-0.312026	-0.192554	-0.160692	0.275321	-0.103688	-0.055024	-0.169325	-0.148787	-0.39796	0.319722	0.0627088	-0.199199	-0.101962	-0.420237	-0.178	0.059393	-0.24994	-0.15	-0.024	0.090408	-0.187155
C.5	-0.049292	-0.247538	-0.326038	-0.379664	-0.458089	-0.661753	-0.353507	-0.260605	-0.354151	-0.258824	-0.094715	-0.246782	-0.360105	-0.60996	-0.496855	-0.269468	-0.441518	-0.365475	-0.675438	-0.256	0.029145	-0.43115	-0.261	-0.115	0.055252	-0.376607
H	0.015959	0.096276	0.052389	0.075471	0.221122	0.147221	0.109562	0.08389	0.05151	0.074402	0.030514	0.08343	0.110828	0.20282	0.084501	0.068559	0.137996	0.109821	0.21469	0.088	-0.014323	0.13675	0.083	0.035	-0.013405	0.121263
H.1	0.014344	0.080182	0.040003	0.058598	0.22733	0.216379	0.111355	0.083736	0.05151	0.075804	0.030237	0.0823	0.108786	0.20224	0.071465	0.0652244	0.130913	0.106741	0.217947	0.086	-0.015049	0.13749	0.083	0.033	-0.013802	0.118091
H.2	0.01372	0.049635	0.030252	0.044991	0.232806	0.194433	0.122262	0.092379	0.05151	0.085112	0.031198	0.082569	0.10845	0.2112	0.061353	0.0681996	0.132814	0.107293	0.227818	0.08	-0.01177	0.14442	0.085	0.036	-0.024454	0.123521
H.3	0.019566	0.064595	-0.030487	-0.021525	0.211667	0.262589	0.099844	0.080326	-0.016518	0.055215	0.027737	0.08292	0.087614	0.19523	-0.008188	0.00462467	0.106125	0.068263	0.216173	0.088	-0.024803	0.1302	0.078	0.017	-0.042813	0.102149
H.4	0.022644	0.052961	-0.027291	-0.020042	0.217107	0.167459	0.10574	0.086386	-0.016518	0.062986	0.02909	0.083826	0.088338	0.20193	-0.007054	0.0092254	0.107902	0.069833	0.221962	0.084	-0.021048	0.13464	0.08	0.02	-0.047784	0.104616
H.5	0.019667	0.034896	0.003601	0.013877	0.230225	0.228948	0.120293	0.085946	-0.001225	0.073294	0.028832	0.083765	0.084842	0.20771	0.027297	0.0246811	0.109474	0.07252	0.222094	0.081	-0.019379	0.13625	0.08	0.021	-0.05237	0.108424
H.6	0.029918	0.080342	0.000952	0.012131	0.218807	0.214602	0.097765	0.078974	-0.001225	0.05453	0.027695	0.083654	0.089233	0.19637	0.023561	0.0147617	0.115164	0.072836	0.209616	0.09	-0.025691	0.12702	0.076	0.018	-0.036529	0.09823
H.7	0.027473	0.079621	-0.001137	0.022716	0.209656	0.179361	0.094052	0.077472	0.022648	0.053592	0.027439	0.083845	0.092519	0.1934	0.031366	0.00933414	0.112799	0.070779	0.20494	0.093	-0.024958	0.12419	0.075	0.017	-0.035604	0.094669
H.8	0.02159	0.05388	0.00128	0.027254	0.221471	0.222846	0.112934	0.083542	0.022648	0.06886	0.02781	0.083293	0.08772	0.20348	0.035116	0.0164034	0.10677	0.071211	0.217298	0.085	-0.023684	0.13204	0.078	0.018	-0.043024	0.103128
H.9	0.021438	0.069635	-0.044056	-0.037933	0.214044	0.204702	0.105159	0.083573	-0.047104	0.059855	0.027946	0.083185	0.089259	0.1962	-0.036578	0.00375137	0.108085	0.069212	0.216118	0.088	-0.025283	0.13039	0.078	0.017	-0.044426	0.100092
H.10	0.030035	0.08703	-0.057211	-0.05829	0.220302	0.255865	0.10256	0.078867	-0.047104	0.061068	0.027586	0.083955	0.094344	0.20051	-0.061258	0.00332234	0.11964	0.071191	0.213775	0.092	-0.019431	0.13048	0.077	0.018	-0.029192	0.105592
H.11	0.013817	0.053601	0.073065	0.087608	0.243405	0.166293	0.115165	0.091212	0.076143	0.082034	0.031067	0.082369	0.107469	0.20992	0.116343	0.0716125	0.135481	0.110433	0.227	0.081	-0.012189	0.14403	0.085	0.035	-0.027059	0.123374
H.12	0.014088	0.075775	0.068311	0.083939	0.227801	0.201489	0.108796	0.082749	0.076143	0.074348	0.029453	0.081309	0.106282	0.20203	0.113159	0.0664316	0.132677	0.10783	0.220331	0.085	-0.01627	0.13866	0.083	0.032	-0.01829	0.118306
H.13	0.014255	0.072839	0.06485	0.077448	0.230767	0.23469	0.10997	0.083389	0.076143	0.074572	0.02972	0.081596	0.106455	0.20229	0.105833	0.0656664	0.133937	0.107887	0.220614	0.085	-0.015956	0.13884	0.083	0.032	-0.020386	0.118584
C	-0.047369	-0.249747	-0.355923	-0.451533	-0.483135	-0.642335	-0.355547	-0.260964	-0.345771	-0.262823	-0.094191	-0.246264	-0.358854	-0.60711	-0.560532	-0.277719	-0.447079	-0.364387	-0.673625	-0.257	0.029826	-0.42964	-0.26	-0.114	0.062661	-0.375349
C.1	-0.045533	-0.112578	0.178684	0.187439	-0.546785	-0.327037	-0.188166	-0.161841	0.200135	-0.09726	-0.053996	-0.167805	-0.146323	-0.4035	0.207143	0.0613304	-0.176938	-0.095069	-0.424195	-0.176	0.058467	-0.2529	-0.149	-0.023	0.083371	-0.19056
C.2	-0.049867	-0.118059	0.100592	0.095136	-0.54375	-0.335425	-0.194369	-0.166516	-0.035111	-0.113501	-0.055986	-0.167979	-0.177024	-0.40254	0.118198	-0.0289711	-0.225258	-0.15039	-0.423133	-0.168	0.047496	-0.2574	-0.154	-0.038	0.069423	-0.201075
C.3	-0.045968	-0.119125	-0.218828	-0.279388	-0.528714	-0.367968	-0.207553	-0.164732	-0.16228	-0.114576	-0.055267	-0.166898	-0.173249	-0.39541	-0.367178	-0.0922904	-0.245227	-0.15285	-0.429042	-0.174	0.05024	-0.25869	-0.152	-0.035	0.101579	-0.198899
C.4	-0.045065	-0.089287	0.24185	0.27184	-0.535725	-0.293996	-0.198392	-0.162678	0.249727	-0.106594	-0.054479	-0.16826	-0.144899	-0.40238	0.298495	0.0698359	-0.177923	-0.096864	-0.431556	-0.176	0.059848	-0.25649	-0.149	-0.024	0.088757	-0.192848
C.5	-0.046184	-0.249127	-0.217777	-0.256181	-0.484404	-0.564104	-0.348368	-0.264451	-0.179595	-0.263072	-0.094384	-0.246677	-0.366394	-0.61813	-0.357113	-0.272956	-0.44017	-0.362097	-0.672081	-0.25	0.025763	-0.43124	-0.262	-0.117	0.040091	-0.377931
H	0.013552	0.071723	0.080251	0.106601	0.227764	0.201246	0.110337	0.083496	0.076953	0.075172	0.029668	0.081545	0.106115	0.20192	0.130669	0.0680328	0.133928	0.106746	0.220764	0.084	-0.015098	0.13894	0.083	0.032	-0.021613	0.11864
H.1	0.016808	0.077314	0.075045	0.099692	0.227545	0.205597	0.111619	0.083497	0.076953	0.075214	0.029913	0.081794	0.106926	0.20219	0.127177	0.0683325	0.135773	0.108474	0.221037	0.085	-0.015363	0.13913	0.083	0.032	-0.018181	0.119254
H.2	0.014208	0.052891	0.078879	0.103984	0.23563	0.160692	0.114587	0.090774	0.076953	0.082271	0.030886	0.082182	0.106842	0.20934	0.132571	0.0731719	0.1354	0.10936	0.226675	0.081	-0.012367	0.14365	0.085	0.035	-0.028383	0.122997
H.3	0.026894	0.076813	-0.02529	-0.01763	0.217302	0.215033	0.103232	0.083328	-0.021087	0.059229	0.028795	0.08413	0.091221	0.19665	-0.012496	0.00431038	0.10711	0.070461	0.214865	0.089	-0.023284	0.12958	0.078	0.018	-0.041279	0.100058
H.4	0.028443	0.079941	-0.007339	0.001384	0.204757	0.197459	0.098565	0.082601	-0.021087	0.057895	0.02865	0.084835	0.093927	0.19764	0.006462	0.00904387	0.113227	0.07085	0.211275	0.092	-0.023686	0.12897	0.078	0.02	-0.033013	0.103151
H.5	0.025602	0.07636	-0.026891	-0.023019	0.216403	0.196849	0.099433	0.078856	0.013743	0.059508	0.027159	0.08354	0.093057	0.19736	-0.022953	0.0134377	0.114757	0.072547	0.208778	0.091	-0.023928	0.12651	0.076	0.017	-0.031752	0.099347
H.6	0.025742	0.055627	-0.01829	-0.011138	0.216266	0.165195	0.10544	0.085109	0.013743	0.063521	0.028798	0.084316	0.090903	0.20336	-0.005937	0.0183746	0.112576	0.074107	0.216768	0.085	-0.02322	0.13149	0.078	0.02	-0.043159	0.101355
H.7	0.019908	0.051716	0.048124	0.067313	0.227744	0.14351	0.102093	0.082681	0.034199	0.062927	0.028056	0.083274	0.087978	0.20093	0.090225	0.0290942	0.113739	0.073907	0.215846	0.085	-0.022817	0.1307	0.078	0.018	-0.050878	0.100825
H.8	0.02065	0.053654	0.030478	0.046651	0.216795	0.193736	0.101587	0.082624	0.034199	0.060024	0.02795	0.083176	0.085296	0.20098	0.066303	0.0255177	0.112477	0.071349	0.215542	0.084	-0.025749	0.13062	0.078	0.018	-0.046421	0.100764
H.9	0.02307	0.0479	-0.034933	-0.036874	0.222324	0.173425	0.109821	0.088049	-0.061584	0.067493	0.029488	0.084301	0.089528	0.20418	-0.02727	0.00951301	0.108142	0.070852	0.223822	0.084	-0.021987	0.13611	0.081	0.021	-0.046174	0.106444
H.10	0.024217	0.077098	-0.067613	-0.07485	0.218479	0.17045	0.098814	0.08096	-0.061584	0.059471	0.027815	0.08359	0.088855	0.19778	-0.073597	0.00147889	0.106706	0.067542	0.214927	0.089	-0.023126	0.13068	0.078	0.018	-0.031871	0.103369
H.11	0.014758	0.048355	0.0388	0.046454	0.230374	0.170364	0.117079	0.091998	0.037165	0.083064	0.031264	0.082638	0.108462	0.21157	0.074941	0.0717159	0.135092	0.108947	0.228115	0.08	-0.012628	0.14478	0.086	0.036	-0.021543	0.123777
H.12	0.014926	0.08999	0.053514	0.067881	0.225139	0.137435	0.109858	0.08287	0.037165	0.075053	0.029641	0.082357	0.108805	0.20248	0.090776	0.0683694	0.135483	0.108114	0.215526	0.088	-0.013665	0.13693	0.082	0.033	-0.013371	0.119929
H.13	0.017389	0.078519	0.046668	0.056237	0.235991	0.199871	0.109929	0.084322	0.037165	0.076984	0.030229	0.082214	0.108837	0.20269	0.084117	0.0675326	0.133694	0.108402	0.219691	0.085	-0.014721	0.13827	0.083	0.033	-0.018245	0.11675
C	-0.046052	-0.248197	-0.281907	-0.371827	-0.470649	-0.616206	-0.358675	-0.260898	-0.320838	-0.266523	-0.094222	-0.24629	-0.35868	-0.60726	-0.500281	-0.270566	-0.447355	-0.362096	-0.674007	-0.256	0.029538	-0.4299	-0.26	-0.114	0.062716	-0.377204
C.1	-0.048135	-0.105759	0.217451	0.230173	-0.537305	-0.338861	-0.192734	-0.161222	0.192373	-0.09017	-0.054149	-0.167882	-0.145716	-0.40108	0.273483	0.0755278	-0.170348	-0.09672	-0.425392	-0.177	0.058698	-0.25336	-0.149	-0.023	0.079141	-0.192031
C.2	-0.048399	-0.125119	-0.080973	-0.136387	-0.527839	-0.450827	-0.197831	-0.162922	-0.113245	-0.107027	-0.055037	-0.166658	-0.175601	-0.39468	-0.145088	-0.0678246	-0.235688	-0.148294	-0.423715	-0.174	0.051692	-0.25567	-0.152	-0.035	0.090555	-0.196432
C.3	-0.048399	-0.125119	-0.078845	-0.131626	-0.527839	-0.450827	-0.197831	-0.162922	-0.108195	-0.107027	-0.055037	-0.166658	-0.175601	-0.39468	-0.145088	-0.0655556	-0.234935	-0.148294	-0.423715	-0.174	0.051691	-0.25567	-0.152	-0.035	0.090555	-0.196432
C.4	-0.048135	-0.105759	0.224203	0.22559	-0.537305	-0.338861	-0.192734	-0.161222	0.18794	-0.09017	-0.054149	-0.167882	-0.145716	-0.40108	0.273483	0.0760696	-0.172733	-0.09672	-0.425392	-0.177	0.058697	-0.25336	-0.149	-0.023	0.079141	-0.192031
C.5	-0.046052	-0.248197	-0.304908	-0.368534	-0.470649	-0.616206	-0.358675	-0.260898	-0.318298	-0.266523	-0.094222	-0.24629	-0.35868	-0.60726	-0.500281	-0.273157	-0.446767	-0.362096	-0.674007	-0.256	0.029534	-0.4299	-0.26	-0.114	0.062716	-0.377204
H	0.016021	0.071617	0.059784	0.083097	0.227518	0.181183	0.112704	0.083076	0.072736	0.074964	0.02955	0.081424	0.105841	0.20172	0.115378	0.0659793	0.133509	0.106602	0.220487	0.085	-0.015383	0.13872	0.083	0.032	-0.021984	0.119447
H.1	0.01637	0.076003	0.059858	0.084897	0.224993	0.238406	0.113655	0.083727	0.072736	0.075661	0.02997	0.08185	0.106798	0.2024	0.115412	0.0673164	0.135005	0.107571	0.221462	0.085	-0.014903	0.1394	0.083	0.033	-0.01916	0.119785
H.2	0.014703	0.053313	0.060648	0.08486	0.236843	0.148263	0.116414	0.090899	0.072736	0.082171	0.030936	0.082236	0.106896	0.20939	0.116894	0.0708393	0.135824	0.108632	0.226737	0.082	-0.011876	0.14373	0.085	0.035	-0.029066	0.124012
H.3	0.025351	0.073082	-0.030546	-0.018766	0.209192	0.249682	0.102461	0.081947	-0.0229	0.056448	0.028443	0.08374	0.090426	0.19559	-0.020684	0.00207831	0.105561	0.070223	0.214473	0.09	-0.023957	0.12932	0.078	0.018	-0.041184	0.099963
H.4	0.026005	0.077798	-0.040575	-0.034964	0.206771	0.210282	0.103108	0.082981	-0.0229	0.059547	0.028549	0.084453	0.090648	0.19799	-0.037149	0.00385043	0.108442	0.07011	0.214548	0.09	-0.023175	0.13085	0.079	0.019	-0.031023	0.104987
H.5	0.021696	0.0713	0.014527	0.035493	0.210896	0.178674	0.097148	0.079351	0.03416	0.051918	0.027418	0.083124	0.089199	0.19473	0.036734	0.0192238	0.112849	0.070815	0.209823	0.089	-0.026767	0.12629	0.076	0.017	-0.041225	0.097197
H.6	0.025883	0.055937	0.020407	0.042639	0.219579	0.199404	0.103749	0.083064	0.03416	0.063012	0.028538	0.084001	0.090187	0.2012	0.045301	0.0266568	0.115233	0.073156	0.215584	0.086	-0.023865	0.13061	0.078	0.019	-0.048769	0.100276
H.7	0.025883	0.055937	0.019937	0.042039	0.219579	0.199404	0.103749	0.083064	0.033387	0.063012	0.028538	0.084001	0.090187	0.2012	0.045301	0.0261779	0.114818	0.073156	0.215584	0.086	-0.023865	0.13061	0.078	0.019	-0.048769	0.100276
H.8	0.021696	0.0713	0.014782	0.034889	0.210896	0.178674	0.097148	0.079351	0.033387	0.051918	0.027418	0.083124	0.089199	0.19473	0.036734	0.0185918	0.111883	0.070815	0.209823	0.089	-0.026766	0.12629	0.076	0.017	-0.041226	0.097197
H.9	0.026005	0.077798	-0.040542	-0.034567	0.206771	0.210282	0.103108	0.082981	-0.021876	0.059547	0.028549	0.084453	0.090648	0.19799	-0.037149	0.00379774	0.10839	0.07011	0.214548	0.09	-0.023175	0.13085	0.079	0.019	-0.031023	0.104987
H.10	0.025351	0.073082	-0.03059	-0.017736	0.209192	0.249682	0.102461	0.081947	-0.021876	0.056448	0.028443	0.08374	0.090426	0.19559	-0.020684	0.00203408	0.106348	0.070223	0.214473	0.09	-0.023955	0.12932	0.078	0.018	-0.041184	0.099963
H.11	0.014703	0.053313	0.066549	0.084436	0.236843	0.148263	0.116414	0.090899	0.072171	0.082171	0.030936	0.082236	0.106896	0.20939	0.116894	0.0716205	0.135284	0.108632	0.226737	0.082	-0.011875	0.14373	0.085	0.035	-0.029066	0.124012
H.12	0.016021	0.071617	0.065413	0.082301	0.227518	0.181183	0.112704	0.083076	0.072171	0.074964	0.02955	0.081424	0.105841	0.20172	0.115378	0.06683	0.134286	0.106602	0.220487	0.085	-0.015382	0.13872	0.083	0.032	-0.021984	0.119447
H.13	0.01637	0.076003	0.065326	0.083994	0.224993	0.238406	0.113655	0.083727	0.072171	0.075661	0.02997	0.08185	0.106798	0.2024	0.115412	0.0676801	0.13514	0.107571	0.221462	0.085	-0.014903	0.1394	0.083	0.033	-0.01916	0.119785
C	-0.046535	-0.248135	-0.364333	-0.499298	-0.476312	-0.61393	-0.355788	-0.260577	-0.426493	-0.26356	-0.094254	-0.246381	-0.359174	-0.60773	-0.63237	-0.297462	-0.451263	-0.363959	-0.673707	-0.257	0.030211	-0.42997	-0.26	-0.114	0.062458	-0.377224
C.1	-0.048543	-0.122442	0.182629	0.195265	-0.537198	-0.364163	-0.189733	-0.161284	0.239696	-0.088116	-0.05364	-0.167751	-0.148492	-0.40238	0.226875	0.0864506	-0.170613	-0.098926	-0.422074	-0.175	0.057448	-0.25206	-0.149	-0.025	0.073879	-0.193336
C.2	-0.046567	-0.115572	-0.032097	-0.062617	-0.530961	-0.404604	-0.196572	-0.164551	-0.065109	-0.120189	-0.05492	-0.166641	-0.172561	-0.3941	-0.093139	-0.0640624	-0.231875	-0.147525	-0.421773	-0.171	0.054074	-0.2538	-0.152	-0.034	0.094365	-0.193031
C.3	-0.042902	-0.119918	-0.067836	-0.104107	-0.54395	-0.398804	-0.209163	-0.161251	-0.126947	-0.107784	-0.054656	-0.166223	-0.174373	-0.39923	-0.144875	-0.0635973	-0.234136	-0.150094	-0.429103	-0.175	0.050435	-0.26101	-0.152	-0.037	0.087929	-0.204723
C.4	-0.044323	-0.082379	0.098671	0.061789	-0.548767	-0.434979	-0.203983	-0.160992	0.093435	-0.106038	-0.052841	-0.166191	-0.138427	-0.40595	0.046346	0.0694056	-0.165077	-0.092196	-0.43407	-0.176	0.053951	-0.25924	-0.148	-0.021	0.093908	-0.19576
C.5	-0.04881	-0.260158	-0.124454	-0.130881	-0.476587	-0.747923	-0.351433	-0.262387	-0.10207	-0.257871	-0.095429	-0.248157	-0.366946	-0.61197	-0.215286	-0.258849	-0.453283	-0.366363	-0.666421	-0.252	0.028698	-0.42796	-0.262	-0.117	0.044511	-0.37571
H	0.016929	0.076014	0.07979	0.114323	0.22502	0.220684	0.113094	0.083576	0.096619	0.075137	0.02999	0.08188	0.106915	0.20244	0.148062	0.0725638	0.136167	0.108194	0.221216	0.085	-0.015976	0.13934	0.083	0.033	-0.019652	0.120005
H.1	0.015511	0.071465	0.086588	0.124973	0.231685	0.165742	0.11127	0.083329	0.096619	0.075364	0.029682	0.081564	0.106142	0.20203	0.156111	0.0725125	0.134648	0.106972	0.220648	0.085	-0.014954	0.13891	0.083	0.032	-0.022847	0.118944
H.2	0.0158	0.054653	0.077215	0.111572	0.241503	0.199355	0.117648	0.091128	0.096619	0.082428	0.03097	0.082271	0.107097	0.20951	0.145451	0.0764829	0.136132	0.108834	0.226839	0.081	-0.011059	0.14379	0.085	0.035	-0.027141	0.124442
H.3	0.028487	0.083856	0.008518	0.025135	0.204073	0.183966	0.09759	0.083834	-0.020492	0.056314	0.02947	0.085819	0.096358	0.19622	0.035452	0.00975296	0.115655	0.075911	0.21039	0.092	-0.023748	0.12906	0.079	0.021	-0.032788	0.103874
H.4	0.027579	0.075915	-0.012126	-0.000149	0.205732	0.243581	0.100466	0.082996	-0.020492	0.057796	0.02903	0.084465	0.093614	0.19652	0.008337	0.00271942	0.106389	0.071664	0.21329	0.09	-0.023569	0.12896	0.078	0.019	-0.038478	0.101746
H.5	0.026239	0.061068	0.005187	0.017242	0.214211	0.17661	0.099459	0.082932	0.018823	0.058512	0.02828	0.083756	0.089537	0.2008	0.031431	0.0237893	0.112811	0.072864	0.214602	0.086	-0.025798	0.1298	0.078	0.019	-0.045026	0.09838
H.6	0.021464	0.065233	0.008355	0.022893	0.210536	0.226591	0.101308	0.077931	0.018823	0.055582	0.027012	0.082772	0.088032	0.1941	0.035348	0.0174533	0.110079	0.069944	0.209692	0.089	-0.026928	0.12594	0.076	0.016	-0.042145	0.097357
H.7	0.028498	0.079784	0.016324	0.033043	0.212296	0.200245	0.093744	0.078978	0.034623	0.051205	0.027629	0.08355	0.090818	0.19599	0.048912	0.0189702	0.115111	0.073966	0.209843	0.091	-0.024508	0.12718	0.076	0.018	-0.038075	0.097682
H.8	0.020052	0.034301	0.013128	0.028751	0.233265	0.187491	0.121257	0.085775	0.034623	0.074806	0.028924	0.083871	0.085238	0.20776	0.044528	0.0263363	0.109492	0.071862	0.222194	0.081	-0.021953	0.13631	0.08	0.021	-0.05325	0.108399
H.9	0.022401	0.047607	-0.015881	-0.001971	0.224043	0.239816	0.113917	0.085857	-0.008023	0.069884	0.028629	0.083498	0.087281	0.20414	0.014069	0.00599835	0.102851	0.06924	0.224012	0.084	-0.021781	0.13648	0.08	0.019	-0.046146	0.10768
H.10	0.025333	0.079007	-0.016882	-0.001309	0.215643	0.241385	0.100387	0.080066	-0.008023	0.056494	0.028123	0.083776	0.089809	0.19692	0.010767	-0.000207728	0.10658	0.069089	0.212103	0.091	-0.021714	0.12889	0.077	0.017	-0.036662	0.09954
H.11	0.01343	0.051559	0.028714	0.033579	0.233616	0.211137	0.114465	0.09135	0.015922	0.080078	0.03031	0.081586	0.106812	0.20848	0.061121	0.0674995	0.134406	0.108285	0.224855	0.08	-0.014743	0.14248	0.084	0.034	-0.025844	0.120645
H.12	0.020381	0.098132	-0.003411	-0.007093	0.235052	0.227676	0.112825	0.078972	0.015922	0.075307	0.028464	0.081417	0.106048	0.20459	0.008705	0.0575756	0.137258	0.105516	0.217084	0.087	-0.01063	0.13823	0.082	0.032	-0.007201	0.123052
H.13	0.01198	0.070152	0.031901	0.038859	0.227099	0.240123	0.109245	0.084371	0.015922	0.074651	0.029222	0.08111	0.106264	0.20184	0.064154	0.0637019	0.13348	0.106721	0.220381	0.084	-0.017456	0.13867	0.082	0.032	-0.021797	0.118038
C	-0.048862	-0.24657	-0.254321	-0.332803	-0.448658	-0.727251	-0.354732	-0.261763	-0.301072	-0.262416	-0.09438	-0.24637	-0.358985	-0.60804	-0.406586	-0.272028	-0.44094	-0.358716	-0.675336	-0.255	0.042667	-0.43083	-0.261	-0.115	0.051458	-0.377776
C.1	-0.050932	-0.10887	0.22391	0.273508	-0.497637	-0.413253	-0.201155	-0.158727	0.242642	-0.084844	-0.053796	-0.16728	-0.1436	-0.39394	0.310589	0.0752031	-0.174281	-0.096617	-0.428028	-0.181	0.045075	-0.25237	-0.148	-0.02	0.101561	-0.190804
C.2	-0.052499	-0.135101	-0.04374	-0.060906	-0.536418	-0.474514	-0.195523	-0.162686	-0.048905	-0.104215	-0.055187	-0.166931	-0.177605	-0.39408	0.003815	-0.0660438	-0.239772	-0.150427	-0.420095	-0.175	0.05112	-0.25364	-0.152	-0.035	0.079515	-0.19613
C.3	-0.052499	-0.135101	-0.059126	-0.05666	-0.536418	-0.474514	-0.195523	-0.162686	-0.046409	-0.104215	-0.055187	-0.166931	-0.177605	-0.39408	0.003815	-0.0710917	-0.231588	-0.150427	-0.420095	-0.175	0.05112	-0.25364	-0.152	-0.035	0.079515	-0.19613
C.4	-0.050932	-0.10887	0.235752	0.275397	-0.497637	-0.413253	-0.201155	-0.158727	0.245041	-0.084844	-0.053796	-0.16728	-0.1436	-0.39394	0.310589	0.0761496	-0.178743	-0.096617	-0.428028	-0.181	0.045075	-0.25237	-0.148	-0.02	0.101561	-0.190804
C.5	-0.048862	-0.24657	-0.253143	-0.336739	-0.448658	-0.727251	-0.354732	-0.261763	-0.3051	-0.262416	-0.09438	-0.24637	-0.358985	-0.60804	-0.406586	-0.269709	-0.438999	-0.358716	-0.675336	-0.255	0.042674	-0.43083	-0.261	-0.115	0.051458	-0.377776
H	0.015845	0.074746	0.052399	0.07218	0.220384	0.244823	0.113097	0.083579	0.065586	0.074952	0.029815	0.081692	0.106428	0.20217	0.087277	0.0674356	0.133413	0.106574	0.221303	0.085	-0.014421	0.13929	0.083	0.032	-0.019058	0.119724
H.1	0.015845	0.074746	0.052427	0.07218	0.220384	0.244823	0.113097	0.083579	0.065586	0.074952	0.029815	0.081692	0.106428	0.20217	0.087277	0.0674041	0.133656	0.106574	0.221303	0.085	-0.01442	0.13929	0.083	0.032	-0.019058	0.119724
H.2	0.016694	0.051726	0.053697	0.073339	0.256278	0.208885	0.118289	0.090933	0.065586	0.082601	0.031092	0.082394	0.107117	0.20963	0.090359	0.0717733	0.134532	0.107509	0.22701	0.082	-0.01127	0.14399	0.085	0.035	-0.030521	0.124673
H.3	0.023591	0.071351	-0.042941	-0.052207	0.20152	0.252492	0.102846	0.082357	-0.045788	0.056475	0.028455	0.083694	0.089526	0.196	-0.062226	0.00398488	0.107359	0.070299	0.216773	0.089	-0.023405	0.13072	0.078	0.018	-0.041611	0.102689
H.4	0.023591	0.071351	-0.044285	-0.052207	0.20152	0.252492	0.102846	0.082357	-0.045788	0.056475	0.028455	0.083694	0.089526	0.196	-0.062226	0.00381915	0.106698	0.070299	0.216773	0.089	-0.023405	0.13072	0.078	0.018	-0.041611	0.102689
H.5	0.025005	0.073261	0.002302	0.003123	0.191314	0.205752	0.100617	0.080189	0.000904	0.05301	0.02787	0.083713	0.090587	0.19505	-0.02414	0.0215217	0.115576	0.072253	0.210149	0.09	-0.025971	0.12642	0.076	0.017	-0.040338	0.097605
H.6	0.025005	0.073261	0.003265	0.003123	0.191314	0.205752	0.100617	0.080189	0.000904	0.05301	0.02787	0.083713	0.090587	0.19505	-0.02414	0.0213731	0.115106	0.072253	0.210149	0.09	-0.025971	0.12642	0.076	0.017	-0.040338	0.097605
H.7	0.025005	0.073261	0.005379	0.001861	0.191314	0.205752	0.100617	0.080189	-5e-06	0.05301	0.02787	0.083713	0.090587	0.19505	-0.02414	0.0223757	0.114427	0.072253	0.210149	0.09	-0.025971	0.12642	0.076	0.017	-0.040338	0.097605
H.8	0.025005	0.073261	0.005369	0.001861	0.191314	0.205752	0.100617	0.080189	-5e-06	0.05301	0.02787	0.083713	0.090587	0.19505	-0.02414	0.0224573	0.113573	0.072253	0.210149	0.09	-0.025971	0.12642	0.076	0.017	-0.040338	0.097605
H.9	0.023591	0.071351	-0.04663	-0.05282	0.20152	0.252492	0.102846	0.082357	-0.046444	0.056475	0.028455	0.083694	0.089526	0.196	-0.062226	0.00382038	0.108045	0.070299	0.216773	0.089	-0.023405	0.13072	0.078	0.018	-0.041611	0.102689
H.10	0.023591	0.071351	-0.046612	-0.05282	0.20152	0.252492	0.102846	0.082357	-0.046444	0.056475	0.028455	0.083694	0.089526	0.196	-0.062226	0.00363676	0.107195	0.070299	0.216773	0.089	-0.023405	0.13072	0.078	0.018	-0.041611	0.102689
H.11	0.016694	0.051726	0.052499	0.074407	0.256278	0.208885	0.118289	0.090933	0.06657	0.082601	0.031092	0.082394	0.107117	0.20963	0.090359	0.0710705	0.134478	0.107509	0.22701	0.082	-0.011266	0.14399	0.085	0.035	-0.030521	0.124673
H.12	0.015845	0.074746	0.051668	0.073093	0.220384	0.244823	0.113097	0.083579	0.06657	0.074952	0.029815	0.081692	0.106428	0.20217	0.087277	0.0669646	0.132861	0.106574	0.221303	0.085	-0.014423	0.13929	0.083	0.032	-0.019058	0.119724
H.13	0.015845	0.074746	0.05213	0.073093	0.220384	0.244823	0.113097	0.083579	0.06657	0.074952	0.029815	0.081692	0.106428	0.20217	0.087277	0.0669552	0.132995	0.106574	0.221303	0.085	-0.014426	0.13929	0.083	0.032	-0.019058	0.119724
C	-0.047386	-0.273819	-0.193048	-0.256455	-0.494152	-0.699292	-0.358397	-0.261912	-0.157635	-0.26442	-0.094579	-0.247552	-0.369654	-0.61233	-0.3429	-0.26834	-0.459902	-0.367497	-0.662885	-0.251	0.027606	-0.42627	-0.262	-0.118	0.041252	-0.377705
C.1	-0.04226	-0.081482	0.151294	0.164167	-0.549471	-0.401176	-0.203274	-0.161146	0.100857	-0.100399	-0.052741	-0.166082	-0.13685	-0.4066	0.159386	0.0611605	-0.169794	-0.091203	-0.434438	-0.176	0.055564	-0.25925	-0.148	-0.021	0.097933	-0.198454
C.2	-0.043472	-0.109708	-0.041611	-0.131128	-0.549685	-0.408754	-0.205156	-0.164152	-0.061761	-0.120288	-0.05513	-0.166952	-0.174486	-0.40571	-0.139931	-0.0426658	-0.218645	-0.146723	-0.427963	-0.169	0.04735	-0.26226	-0.154	-0.039	0.06881	-0.206343
C.3	-0.044656	-0.11088	-0.002565	-0.070639	-0.517948	-0.398718	-0.20344	-0.16529	-0.033514	-0.113232	-0.054982	-0.166669	-0.170352	-0.39576	-0.156478	-0.0589441	-0.238421	-0.15103	-0.426452	-0.171	0.052927	-0.25672	-0.152	-0.035	0.103215	-0.195684
C.4	-0.045593	-0.092435	0.175033	0.12541	-0.540501	-0.383685	-0.199027	-0.162285	0.162468	-0.107235	-0.05411	-0.168092	-0.143529	-0.40336	0.153724	0.0615991	-0.174912	-0.096693	-0.426909	-0.174	0.060289	-0.25477	-0.149	-0.025	0.087204	-0.191934
C.5	-0.047999	-0.259276	-0.168278	-0.21454	-0.474857	-0.633651	-0.345965	-0.263833	-0.19615	-0.259844	-0.094967	-0.24753	-0.370278	-0.61973	-0.360742	-0.256999	-0.44947	-0.364254	-0.670721	-0.25	0.024644	-0.43147	-0.262	-0.118	0.035845	-0.379687
H	0.012562	0.072178	0.045362	0.065706	0.225975	0.237219	0.109855	0.083834	0.036674	0.076281	0.029509	0.081422	0.107472	0.20157	0.086669	0.0650692	0.13306	0.106656	0.218775	0.084	-0.016265	0.1378	0.083	0.032	-0.017856	0.117812
H.1	0.018695	0.102353	0.047355	0.069731	0.217506	0.209865	0.111738	0.080811	0.036674	0.073421	0.029343	0.082659	0.111148	0.20342	0.093486	0.0707277	0.147309	0.110999	0.212546	0.089	-0.01244	0.13646	0.082	0.035	-0.010013	0.123898
H.2	0.014015	0.056527	0.035171	0.048966	0.235766	0.185275	0.121436	0.09252	0.036674	0.083027	0.030749	0.082046	0.10769	0.20958	0.077105	0.068811	0.136418	0.108278	0.226015	0.08	-0.012813	0.14324	0.085	0.035	-0.025864	0.122662
H.3	0.021172	0.046984	-0.028423	-0.023258	0.221353	0.238013	0.113891	0.085326	-0.015283	0.069844	0.028719	0.083619	0.087339	0.20411	-0.012394	0.00743051	0.104325	0.068695	0.224017	0.083	-0.021635	0.13653	0.08	0.019	-0.044605	0.1075
H.4	0.02796	0.077132	-0.025299	-0.012724	0.213414	0.250377	0.097695	0.080376	-0.015283	0.054211	0.028281	0.083862	0.089777	0.19711	-0.002711	0.00143494	0.106391	0.069176	0.212859	0.09	-0.022597	0.12925	0.077	0.018	-0.035342	0.101234
H.5	0.03129	0.084109	0.008323	0.044459	0.221042	0.19649	0.096596	0.079208	0.017115	0.054448	0.027517	0.083901	0.093752	0.19777	0.056809	0.0162175	0.115374	0.074475	0.207942	0.092	-0.024337	0.12682	0.076	0.018	-0.029775	0.1002
H.6	0.020702	0.032071	-0.002598	0.028594	0.227701	0.223795	0.11978	0.086339	0.017115	0.075395	0.029074	0.084121	0.085479	0.20896	0.039583	0.0197874	0.105695	0.071324	0.223056	0.079	-0.020891	0.13694	0.08	0.021	-0.048664	0.108627
H.7	0.022269	0.056066	-0.001099	0.032623	0.215919	0.142329	0.097959	0.082364	0.002668	0.058501	0.027802	0.083092	0.087451	0.20015	0.059545	0.0199511	0.111384	0.07196	0.214519	0.084	-0.025613	0.12966	0.077	0.018	-0.046783	0.098123
H.8	0.020705	0.048455	-0.016957	0.012485	0.22009	0.19276	0.098747	0.081043	0.002668	0.060465	0.027574	0.082916	0.084126	0.20035	0.036613	0.0174484	0.109352	0.070432	0.214712	0.083	-0.025782	0.12995	0.077	0.018	-0.046975	0.09974
H.9	0.022741	0.045018	-0.043538	-0.022408	0.218812	0.201413	0.113913	0.088138	-0.030888	0.070528	0.029562	0.084401	0.089537	0.20447	-0.008842	0.00792714	0.105556	0.071067	0.223867	0.083	-0.022237	0.13607	0.081	0.021	-0.047646	0.106006
H.10	0.023693	0.082773	-0.034658	-0.006272	0.216475	0.215882	0.099493	0.080768	-0.030888	0.05694	0.027956	0.084132	0.092354	0.1968	-0.00272	0.00330675	0.110859	0.069552	0.208146	0.091	-0.02471	0.1276	0.078	0.019	-0.032816	0.101602
H.11	0.01531	0.048468	0.031597	0.046731	0.235196	0.176537	0.115925	0.091193	0.04283	0.082446	0.031127	0.082481	0.108961	0.21119	0.087063	0.0674759	0.134951	0.108979	0.22705	0.079	-0.012755	0.14412	0.085	0.035	-0.020047	0.123016
H.12	0.014667	0.094844	0.028237	0.041238	0.220581	0.229405	0.106958	0.080831	0.04283	0.07336	0.029128	0.082103	0.111043	0.20458	0.080278	0.0625689	0.139523	0.107293	0.215478	0.088	-0.012708	0.13748	0.082	0.033	-0.00879	0.122164
H.13	0.016575	0.080874	0.035701	0.057313	0.236785	0.225918	0.11127	0.085845	0.04283	0.076551	0.030151	0.082111	0.109006	0.20344	0.096456	0.0630378	0.134941	0.108514	0.220387	0.085	-0.013597	0.1388	0.083	0.033	-0.019085	0.117224
C	-0.045823	-0.277731	-0.174828	-0.209451	-0.483477	-0.624875	-0.347417	-0.262991	-0.159865	-0.259206	-0.095021	-0.248172	-0.372527	-0.61514	-0.36833	-0.275298	-0.473935	-0.36715	-0.664388	-0.251	0.025138	-0.4275	-0.262	-0.118	0.042506	-0.377014
C.1	-0.043389	-0.084102	0.175329	0.13457	-0.544732	-0.37817	-0.198549	-0.161237	0.118326	-0.101324	-0.053149	-0.166849	-0.138665	-0.40772	0.131901	0.0765353	-0.157959	-0.092676	-0.432724	-0.174	0.054972	-0.25921	-0.149	-0.023	0.086945	-0.195598
C.2	-0.041973	-0.110597	-0.052827	-0.119843	-0.526293	-0.44456	-0.208622	-0.162145	-0.057191	-0.118718	-0.054321	-0.165903	-0.170656	-0.39904	-0.168182	-0.0574432	-0.230163	-0.147598	-0.427592	-0.171	0.048522	-0.25945	-0.152	-0.036	0.092033	-0.202213
C.3	-0.041973	-0.110597	-0.055705	-0.119543	-0.526293	-0.44456	-0.208622	-0.162145	-0.055311	-0.118718	-0.054321	-0.165903	-0.170656	-0.39904	-0.168182	-0.0551393	-0.229557	-0.147598	-0.427592	-0.171	0.048522	-0.25945	-0.152	-0.036	0.092033	-0.202213
C.4	-0.043389	-0.084102	0.173268	0.134481	-0.544732	-0.37817	-0.198549	-0.161237	0.118007	-0.101324	-0.053149	-0.166849	-0.138665	-0.40772	0.131901	0.0779928	-0.160575	-0.092676	-0.432724	-0.174	0.054972	-0.25921	-0.149	-0.023	0.086945	-0.195598
C.5	-0.045823	-0.277731	-0.167858	-0.211425	-0.483477	-0.624875	-0.347417	-0.262991	-0.160571	-0.259206	-0.095021	-0.248172	-0.372527	-0.61514	-0.36833	-0.276319	-0.472028	-0.36715	-0.664388	-0.251	0.025134	-0.4275	-0.262	-0.118	0.042506	-0.377014
H	0.01321	0.074132	0.036476	0.050323	0.226476	0.209508	0.109088	0.08573	0.035993	0.076087	0.029506	0.08142	0.107394	0.20328	0.095011	0.0659911	0.136218	0.105677	0.221188	0.084	-0.014955	0.13928	0.083	0.032	-0.021533	0.11826
H.1	0.021225	0.108398	0.040436	0.05438	0.217811	0.205958	0.109726	0.079852	0.035993	0.071925	0.029275	0.082916	0.1126	0.20454	0.098109	0.0707922	0.153745	0.111874	0.212766	0.09	-0.009383	0.13659	0.082	0.035	-0.008428	0.124072
H.2	0.014703	0.053558	0.030719	0.042061	0.235313	0.192669	0.113682	0.091621	0.035993	0.081501	0.030692	0.081979	0.10839	0.20927	0.087545	0.0703332	0.138332	0.108171	0.225109	0.079	-0.014076	0.14263	0.085	0.035	-0.022722	0.120073
H.3	0.021492	0.046821	-0.036373	-0.01714	0.219883	0.233618	0.115934	0.086367	-0.018958	0.07265	0.028795	0.083705	0.087659	0.20433	0.003114	0.00461325	0.102072	0.068709	0.224174	0.083	-0.021489	0.1365	0.08	0.019	-0.046434	0.107823
H.4	0.024917	0.078428	-0.034851	-0.01083	0.213498	0.223835	0.099899	0.080364	-0.018958	0.054345	0.028145	0.083912	0.091873	0.19814	0.003596	-0.00162335	0.10476	0.069211	0.210519	0.091	-0.02241	0.1289	0.078	0.018	-0.033693	0.102188
H.5	0.025435	0.075962	0.012173	0.045382	0.214239	0.189632	0.092463	0.077846	0.014207	0.049645	0.027338	0.083241	0.089617	0.19516	0.06767	0.016504	0.113286	0.073044	0.209413	0.09	-0.024156	0.12654	0.076	0.017	-0.038857	0.097158
H.6	0.02111	0.035088	0.004664	0.030839	0.227282	0.192385	0.113795	0.084583	0.014207	0.073095	0.028737	0.083748	0.084313	0.20717	0.049566	0.0227571	0.106949	0.070739	0.221534	0.08	-0.022162	0.13572	0.08	0.02	-0.049817	0.10525
H.7	0.02111	0.035088	0.005772	0.030592	0.227282	0.192385	0.113795	0.084583	0.013728	0.073095	0.028737	0.083748	0.084313	0.20717	0.049566	0.0220526	0.107916	0.070739	0.221534	0.08	-0.022162	0.13572	0.08	0.02	-0.049817	0.10525
H.8	0.025435	0.075962	0.012387	0.045143	0.214239	0.189632	0.092463	0.077846	0.013728	0.049645	0.027338	0.083241	0.089617	0.19516	0.06767	0.0159459	0.113481	0.073044	0.209413	0.09	-0.024156	0.12654	0.076	0.017	-0.038857	0.097158
H.9	0.024917	0.078428	-0.035562	-0.010929	0.213498	0.223835	0.099899	0.080364	-0.018929	0.054345	0.028145	0.083912	0.091873	0.19814	0.003596	-0.00193656	0.105269	0.069211	0.210519	0.091	-0.022409	0.1289	0.078	0.018	-0.033693	0.102188
H.10	0.021492	0.046821	-0.035443	-0.016777	0.219883	0.233618	0.115934	0.086367	-0.018929	0.07265	0.028795	0.083705	0.087659	0.20433	0.003114	0.00418615	0.102562	0.068709	0.224174	0.083	-0.021488	0.1365	0.08	0.019	-0.046434	0.107823
H.11	0.014703	0.053558	0.029131	0.042529	0.235313	0.192669	0.113682	0.091621	0.036176	0.081501	0.030692	0.081979	0.10839	0.20927	0.087545	0.0701325	0.137909	0.108171	0.225109	0.079	-0.014071	0.14263	0.085	0.035	-0.022722	0.120073
H.12	0.01321	0.074132	0.034452	0.051065	0.226476	0.209508	0.109088	0.08573	0.036176	0.076087	0.029506	0.08142	0.107394	0.20328	0.095011	0.0662384	0.135523	0.105677	0.221188	0.084	-0.014955	0.13928	0.083	0.032	-0.021533	0.11826
H.13	0.021225	0.108398	0.03864	0.054572	0.217811	0.205958	0.109726	0.079852	0.036176	0.071925	0.029275	0.082916	0.1126	0.20454	0.098109	0.0709806	0.152425	0.111874	0.212766	0.09	-0.009386	0.13659	0.082	0.035	-0.008428	0.124072
C	-0.047269	-0.247596	-0.216114	-0.270043	-0.508539	-0.81293	-0.346859	-0.264327	-0.223062	-0.262686	-0.094403	-0.246699	-0.365728	-0.61827	-0.358772	-0.271912	-0.443908	-0.35941	-0.672685	-0.25	0.027103	-0.43161	-0.262	-0.117	0.039346	-0.377196
C.1	-0.046215	-0.089055	0.230967	0.254686	-0.552707	-0.288076	-0.195388	-0.162887	0.190513	-0.107177	-0.054592	-0.16835	-0.144135	-0.40287	0.273464	0.0743701	-0.174695	-0.097716	-0.431939	-0.175	0.059445	-0.2569	-0.15	-0.024	0.090201	-0.192449
C.2	-0.041923	-0.107905	-0.125535	-0.246896	-0.542027	-0.520919	-0.197649	-0.167863	-0.098672	-0.106679	-0.055382	-0.167062	-0.170402	-0.39741	-0.310045	-0.0926396	-0.243933	-0.152504	-0.427611	-0.17	0.052415	-0.25849	-0.152	-0.037	0.094799	-0.197391
C.3	-0.046215	-0.089055	0.232839	0.256371	-0.552707	-0.288076	-0.195388	-0.162887	0.192458	-0.107177	-0.054592	-0.16835	-0.144135	-0.40287	0.273464	0.0760522	-0.176504	-0.097716	-0.431939	-0.175	0.059448	-0.2569	-0.15	-0.024	0.090201	-0.192449
C.4	-0.047269	-0.247596	-0.207979	-0.272244	-0.508539	-0.81293	-0.346859	-0.264327	-0.224912	-0.262686	-0.094403	-0.246699	-0.365728	-0.61827	-0.358772	-0.276463	-0.442309	-0.35941	-0.672685	-0.25	0.027103	-0.43161	-0.262	-0.117	0.039346	-0.377196
H	0.014704	0.049761	0.036899	0.047489	0.228039	0.25103	0.116082	0.091959	0.049886	0.082893	0.031288	0.082665	0.108414	0.21155	0.072853	0.0709352	0.135099	0.107655	0.228166	0.08	-0.012411	0.14478	0.086	0.036	-0.02084	0.123615
H.1	0.024701	0.075967	-0.055727	-0.052323	0.217628	0.21033	0.099612	0.081124	-0.038445	0.059728	0.027856	0.083652	0.092097	0.19806	-0.046293	0.00252798	0.110591	0.069048	0.215086	0.09	-0.023425	0.13074	0.078	0.018	-0.033436	0.103002
H.2	0.021894	0.048767	-0.043859	-0.037255	0.216325	0.197828	0.106946	0.088003	-0.038445	0.066944	0.029562	0.084393	0.089456	0.20432	-0.028239	0.00672821	0.106476	0.07105	0.224081	0.083	-0.022054	0.13631	0.081	0.021	-0.044939	0.105696
H.3	0.017347	0.077871	0.046458	0.064687	0.23056	0.286529	0.110749	0.084134	0.049886	0.076872	0.030186	0.082169	0.108485	0.20261	0.087611	0.0662456	0.135239	0.107194	0.219652	0.085	-0.014897	0.13816	0.083	0.033	-0.018264	0.116882
H.4	0.015662	0.085659	0.053567	0.072358	0.219612	0.203957	0.107523	0.08324	0.049886	0.075809	0.029756	0.082437	0.109733	0.20282	0.094311	0.0681185	0.137002	0.107605	0.216194	0.087	-0.01507	0.13746	0.083	0.034	-0.012642	0.119663
H.5	0.021176	0.052543	0.008364	0.042948	0.220095	0.21179	0.100159	0.08268	0.008037	0.060957	0.028008	0.083233	0.086849	0.20049	0.060087	0.0234397	0.111969	0.070825	0.215251	0.084	-0.024903	0.1303	0.078	0.018	-0.046825	0.099481
H.6	0.021176	0.052543	0.00735	0.043096	0.220095	0.21179	0.100159	0.08268	0.008037	0.060957	0.028008	0.083233	0.086849	0.20049	0.060087	0.0234963	0.111268	0.070825	0.215251	0.084	-0.024902	0.1303	0.078	0.018	-0.046825	0.099481
H.7	0.024701	0.075967	-0.055099	-0.052146	0.217628	0.21033	0.099612	0.081124	-0.038008	0.059728	0.027856	0.083652	0.092097	0.19806	-0.046293	0.00258657	0.109489	0.069048	0.215086	0.09	-0.023422	0.13074	0.078	0.018	-0.033436	0.103002
H.8	0.021894	0.048767	-0.042511	-0.036906	0.216325	0.197828	0.106946	0.088003	-0.038008	0.066944	0.029562	0.084393	0.089456	0.20432	-0.028239	0.0070133	0.105875	0.07105	0.224081	0.083	-0.022054	0.13631	0.081	0.021	-0.044939	0.105696
H.9	0.014704	0.049761	0.034107	0.047828	0.228039	0.25103	0.116082	0.091959	0.050284	0.082893	0.031288	0.082665	0.108414	0.21155	0.072853	0.0720065	0.134403	0.107655	0.228166	0.08	-0.012406	0.14478	0.086	0.036	-0.02084	0.123615
H.10	0.015662	0.085659	0.051564	0.073218	0.219612	0.203957	0.107523	0.08324	0.050284	0.075809	0.029756	0.082437	0.109733	0.20282	0.094311	0.0692512	0.137356	0.107605	0.216194	0.087	-0.015072	0.13746	0.083	0.034	-0.012642	0.119663
H.11	0.017347	0.077871	0.044709	0.065133	0.23056	0.286529	0.110749	0.084134	0.050284	0.076872	0.030186	0.082169	0.108485	0.20261	0.087611	0.0673553	0.134017	0.107194	0.219652	0.085	-0.014899	0.13816	0.083	0.033	-0.018264	0.116882
C	-0.049102	-0.258021	-0.14495	-0.1856	-0.498754	-0.667334	-0.347622	-0.262591	-0.0997	-0.258312	-0.095422	-0.248131	-0.366091	-0.61195	-0.258969	-0.259034	-0.451326	-0.367757	-0.666976	-0.252	0.029828	-0.42815	-0.263	-0.117	0.044852	-0.373938
C.1	-0.044566	-0.081955	0.152096	0.119187	-0.5638	-0.4354	-0.204502	-0.161071	0.090547	-0.104959	-0.05285	-0.166188	-0.136759	-0.40672	0.121732	0.0784824	-0.163118	-0.089736	-0.434404	-0.175	0.052459	-0.25966	-0.148	-0.021	0.09408	-0.196616
C.2	-0.04414	-0.108899	-0.079375	-0.170905	-0.558008	-0.338394	-0.203763	-0.164485	-0.092933	-0.107946	-0.054763	-0.16638	-0.171843	-0.40147	-0.207063	-0.0792617	-0.235495	-0.152704	-0.427793	-0.171	0.045599	-0.26098	-0.152	-0.038	0.080986	-0.20367
C.3	-0.044706	-0.088079	0.180622	0.175123	-0.528892	-0.431064	-0.204652	-0.161118	0.159164	-0.104139	-0.053562	-0.167081	-0.140352	-0.3946	0.167395	0.0585833	-0.18623	-0.095654	-0.430458	-0.178	0.062152	-0.25308	-0.147	-0.02	0.114943	-0.188183
C.4	-0.047799	-0.257078	-0.170145	-0.248481	-0.513243	-0.687189	-0.354072	-0.263246	-0.161942	-0.260795	-0.093889	-0.246445	-0.367656	-0.61741	-0.310781	-0.261281	-0.432503	-0.362633	-0.670422	-0.248	0.023142	-0.43043	-0.262	-0.118	0.031033	-0.380089
H	0.013733	0.051667	0.025003	0.037111	0.230285	0.176346	0.114923	0.091353	0.019576	0.07987	0.030328	0.081605	0.106728	0.20845	0.060309	0.0661118	0.133926	0.108577	0.224866	0.08	-0.014696	0.14247	0.084	0.034	-0.024743	0.121095
H.1	0.020048	0.06342	-0.039464	-0.023494	0.215016	0.231594	0.100625	0.080302	-0.03433	0.055488	0.027732	0.082906	0.087204	0.1949	-0.013978	0.00367002	0.105697	0.066963	0.21606	0.087	-0.0245	0.13018	0.078	0.017	-0.043888	0.10202
H.2	0.022979	0.054166	-0.035979	-0.02357	0.214211	0.195815	0.104789	0.086137	-0.03433	0.062969	0.029105	0.083856	0.088159	0.20179	-0.012407	0.00937105	0.107402	0.069495	0.222046	0.084	-0.021881	0.13469	0.08	0.02	-0.046857	0.104134
H.3	0.019557	0.095061	0.020997	0.033376	0.230334	0.214679	0.11089	0.079466	0.019576	0.075824	0.028624	0.08156	0.109955	0.2049	0.050723	0.062873	0.140929	0.108101	0.217875	0.088	-0.010476	0.13866	0.082	0.033	-0.008127	0.121766
H.4	0.013557	0.07014	0.030768	0.047012	0.223717	0.234899	0.108996	0.084285	0.019576	0.074748	0.029237	0.081124	0.106312	0.20185	0.067481	0.0624449	0.132451	0.106289	0.220441	0.084	-0.017341	0.13871	0.083	0.032	-0.021343	0.117844
H.5	0.02051	0.034672	-0.007675	0.020993	0.225224	0.186235	0.121775	0.08566	0.015795	0.072747	0.028794	0.083736	0.083934	0.20722	0.032558	0.023208	0.107526	0.070453	0.221532	0.08	-0.021653	0.13585	0.08	0.021	-0.049638	0.108855
H.6	0.029086	0.079341	0.015049	0.05201	0.214887	0.199363	0.094703	0.078972	0.015795	0.051857	0.027662	0.083587	0.092199	0.19552	0.066243	0.0199079	0.116703	0.074239	0.209581	0.091	-0.021748	0.12683	0.076	0.018	-0.03816	0.096983
H.7	0.022753	0.049237	-0.027357	-0.007328	0.219131	0.219438	0.111119	0.085932	-0.013291	0.069128	0.028696	0.083572	0.087035	0.20432	0.000611	0.00416185	0.102165	0.068124	0.224278	0.084	-0.020228	0.13674	0.08	0.019	-0.044698	0.106625
H.8	0.028121	0.076408	-0.029671	-0.008143	0.215669	0.25052	0.099716	0.080225	-0.013291	0.056616	0.028198	0.083869	0.090959	0.19684	-0.000159	-0.00290328	0.106398	0.069267	0.212065	0.091	-0.021821	0.12885	0.077	0.018	-0.037864	0.099423
H.9	0.014513	0.051127	0.025614	0.045631	0.233019	0.22157	0.125621	0.092099	0.036595	0.085195	0.031181	0.082555	0.108142	0.21109	0.065385	0.0681844	0.132071	0.108124	0.227773	0.08	-0.012349	0.14435	0.085	0.036	-0.023182	0.124449
H.10	0.019074	0.090086	0.047802	0.07546	0.218184	0.193506	0.109661	0.084238	0.036595	0.075532	0.030537	0.083397	0.111754	0.20301	0.090934	0.0690854	0.13819	0.1109	0.215341	0.088	-0.011966	0.1373	0.084	0.035	-0.01193	0.121337
H.11	0.017232	0.078689	0.036665	0.061618	0.223016	0.235415	0.111792	0.083887	0.036595	0.076176	0.030397	0.082465	0.110327	0.20225	0.079987	0.0653884	0.132353	0.107951	0.218197	0.086	-0.014522	0.13765	0.083	0.033	-0.015464	0.117963
C	-0.046959	-0.246619	-0.305011	-0.401129	-0.498305	-0.664557	-0.355896	-0.261027	-0.320925	-0.262154	-0.094158	-0.246231	-0.358608	-0.6071	-0.522326	-0.280735	-0.446962	-0.362973	-0.673909	-0.256	0.026003	-0.42978	-0.26	-0.114	0.06196	-0.376539
C.1	-0.04729	-0.103542	0.22168	0.228115	-0.553789	-0.39353	-0.192951	-0.161477	0.187848	-0.097063	-0.054213	-0.167934	-0.145303	-0.40148	0.270165	0.0835937	-0.169695	-0.095807	-0.425773	-0.176	0.056706	-0.25369	-0.149	-0.023	0.081706	-0.191852
C.2	-0.04691	-0.113949	-0.079102	-0.106196	-0.538668	-0.327772	-0.191955	-0.166023	-0.113008	-0.09951	-0.055138	-0.166807	-0.172646	-0.39657	-0.10181	-0.0774684	-0.238428	-0.153267	-0.422272	-0.17	0.054124	-0.25546	-0.152	-0.037	0.083792	-0.196088
C.3	-0.04605	-0.096892	0.080882	0.064972	-0.541853	-0.316507	-0.204479	-0.159414	0.09572	-0.096554	-0.053655	-0.167047	-0.143489	-0.3951	0.047584	0.0535225	-0.184674	-0.097849	-0.43246	-0.181	0.062613	-0.25511	-0.147	-0.021	0.11169	-0.19068
C.4	-0.047742	-0.240963	-0.171989	-0.216627	-0.502449	-0.590884	-0.346434	-0.26377	-0.162801	-0.262329	-0.094573	-0.246796	-0.363255	-0.61569	-0.271215	-0.259831	-0.43393	-0.360428	-0.673354	-0.251	0.023784	-0.43178	-0.262	-0.117	0.034229	-0.377874
H	0.013657	0.053311	0.062669	0.0881	0.232857	0.176927	0.114539	0.090935	0.072845	0.082213	0.030954	0.082255	0.106887	0.20939	0.11844	0.0729813	0.135436	0.108741	0.226777	0.081	-0.012735	0.14376	0.085	0.035	-0.028018	0.123031
H.1	0.023657	0.069471	-0.010386	-9.8e-05	0.209294	0.196186	0.097634	0.081607	-0.014979	0.051939	0.028093	0.083227	0.088268	0.19554	0.006124	0.00438924	0.106679	0.068762	0.216101	0.088	-0.026375	0.13043	0.078	0.017	-0.042822	0.102495
H.2	0.022776	0.049546	-0.00771	0.001784	0.224528	0.176872	0.107686	0.086026	-0.014979	0.067489	0.029341	0.084109	0.088836	0.20236	0.011581	0.01157	0.108403	0.070231	0.222948	0.085	-0.021197	0.13551	0.08	0.02	-0.050688	0.104649
H.3	0.016587	0.075741	0.063503	0.088586	0.223467	0.242219	0.1127	0.083719	0.072845	0.075434	0.029978	0.081859	0.106788	0.2024	0.118263	0.068967	0.134539	0.10735	0.22147	0.085	-0.011228	0.13938	0.083	0.033	-0.019201	0.119901
H.4	0.013602	0.071646	0.070782	0.098689	0.224803	0.215771	0.111691	0.083089	0.072845	0.074822	0.029554	0.081431	0.105759	0.20171	0.126088	0.0686948	0.134486	0.10684	0.220524	0.085	-0.014753	0.13875	0.083	0.032	-0.021514	0.119226
H.5	0.025105	0.056214	0.002764	0.011431	0.209799	0.132733	0.102973	0.083081	0.027226	0.061466	0.028485	0.083943	0.089014	0.20072	0.011365	0.0224458	0.113332	0.073144	0.21502	0.086	-0.023864	0.13023	0.078	0.019	-0.044934	0.099884
H.6	0.024795	0.07073	0.019478	0.032573	0.207427	0.180497	0.096284	0.079398	0.027226	0.051992	0.027479	0.083183	0.091012	0.19415	0.033594	0.0190911	0.113243	0.071612	0.209522	0.09	-0.027999	0.12592	0.076	0.017	-0.041791	0.096472
H.7	0.025634	0.070981	-0.033405	-0.024836	0.207493	0.222229	0.103512	0.082199	-0.020575	0.056697	0.028495	0.083788	0.090796	0.19558	-0.026272	-0.000996137	0.105664	0.070272	0.214526	0.09	-0.0236	0.12934	0.078	0.018	-0.042029	0.10023
H.8	0.026606	0.076119	-0.026176	-0.016541	0.208986	0.182652	0.104841	0.083267	-0.020575	0.060889	0.028646	0.084572	0.093862	0.1982	-0.016529	0.00485225	0.110784	0.071633	0.214696	0.091	-0.022392	0.13087	0.079	0.019	-0.031984	0.104977
H.9	0.015285	0.050383	0.040295	0.05464	0.23116	0.179752	0.118343	0.091906	0.037096	0.082157	0.031243	0.0826	0.107914	0.21093	0.072749	0.0698757	0.134299	0.10837	0.227874	0.081	-0.011037	0.14459	0.086	0.036	-0.022073	0.124233
H.10	0.015059	0.082454	0.027335	0.036613	0.230611	0.17673	0.108856	0.083594	0.037096	0.077606	0.029628	0.082068	0.106618	0.20328	0.04889	0.0643168	0.132136	0.106097	0.219093	0.086	-0.013456	0.13907	0.083	0.034	-0.010314	0.120656
H.11	0.014908	0.07539	0.04439	0.059925	0.224637	0.21068	0.112658	0.082902	0.037096	0.074906	0.029856	0.081794	0.107561	0.20169	0.073309	0.0639883	0.132089	0.107271	0.219216	0.086	-0.014594	0.13797	0.083	0.032	-0.018011	0.117279
C	-0.044591	-0.245343	-0.199194	-0.254149	-0.474084	-0.697371	-0.351476	-0.261793	-0.225567	-0.258146	-0.09432	-0.246299	-0.35881	-0.60808	-0.330807	-0.264677	-0.440817	-0.360448	-0.67526	-0.255	0.030346	-0.43072	-0.26	-0.115	0.052111	-0.376697
C.1	-0.042644	-0.107242	0.147334	0.171425	-0.524784	-0.459728	-0.196696	-0.158836	0.160981	-0.087928	-0.053862	-0.167345	-0.145129	-0.39459	0.211447	0.0601998	-0.183183	-0.098384	-0.42859	-0.181	0.056953	-0.25291	-0.148	-0.021	0.103611	-0.189332
C.2	-0.045301	-0.122781	-0.041878	-0.073251	-0.540036	-0.556957	-0.191183	-0.165487	-0.088441	-0.103256	-0.055215	-0.166973	-0.175217	-0.39587	0.024031	-0.0771061	-0.235467	-0.153621	-0.418466	-0.171	0.060583	-0.25329	-0.152	-0.036	0.073405	-0.197516
C.3	-0.042644	-0.107242	0.143459	0.171425	-0.524784	-0.459728	-0.196696	-0.158836	0.160981	-0.087928	-0.053862	-0.167345	-0.145129	-0.39459	0.211447	0.0631152	-0.180677	-0.098384	-0.42859	-0.181	0.056952	-0.25291	-0.148	-0.021	0.103611	-0.189332
C.4	-0.044591	-0.245343	-0.196724	-0.254149	-0.474084	-0.697371	-0.351476	-0.261793	-0.225567	-0.258146	-0.09432	-0.246299	-0.35881	-0.60808	-0.330807	-0.263694	-0.44031	-0.360448	-0.67526	-0.255	0.030341	-0.43072	-0.26	-0.115	0.052111	-0.376697
H	0.014806	0.05202	0.046998	0.062746	0.244281	0.213398	0.11362	0.090949	0.049854	0.082605	0.031095	0.0824	0.107136	0.20964	0.080867	0.0709194	0.135597	0.10777	0.227049	0.082	-0.011197	0.14398	0.085	0.035	-0.028884	0.121994
H.1	0.024808	0.070175	-0.029801	-0.033335	0.197231	0.251355	0.103241	0.082487	-0.029576	0.056256	0.028527	0.08376	0.089386	0.19601	-0.047823	0.00467677	0.108047	0.070078	0.21672	0.089	-0.024328	0.1308	0.078	0.018	-0.042007	0.102958
H.2	0.024808	0.070175	-0.029944	-0.033604	0.197231	0.251355	0.103241	0.082487	-0.029576	0.056256	0.028527	0.08376	0.089386	0.19601	-0.047823	0.0049928	0.107336	0.070078	0.21672	0.089	-0.024327	0.1308	0.078	0.018	-0.042007	0.102958
H.3	0.016478	0.074521	0.039359	0.053335	0.219671	0.249164	0.1118	0.083622	0.049854	0.074869	0.029851	0.081722	0.106447	0.2022	0.068681	0.066661	0.134353	0.107129	0.221333	0.085	-0.014884	0.1393	0.083	0.033	-0.019242	0.119722
H.4	0.016478	0.074521	0.039363	0.053418	0.219671	0.249164	0.1118	0.083622	0.049854	0.074869	0.029851	0.081722	0.106447	0.2022	0.068681	0.0664775	0.133517	0.107129	0.221333	0.085	-0.014879	0.1393	0.083	0.033	-0.019242	0.119722
H.5	0.027956	0.072671	0.009045	0.016709	0.190802	0.221143	0.100061	0.080223	0.018399	0.052847	0.027939	0.083766	0.092745	0.19454	-0.01524	0.0220732	0.115351	0.073459	0.209927	0.091	-0.027976	0.12611	0.076	0.017	-0.041044	0.097433
H.6	0.027956	0.072671	0.009202	0.016868	0.190802	0.221143	0.100061	0.080223	0.018399	0.052847	0.027939	0.083766	0.092745	0.19454	-0.01524	0.0219389	0.114792	0.073459	0.209927	0.091	-0.027976	0.12611	0.076	0.017	-0.041044	0.097433
H.7	0.024808	0.070175	-0.031366	-0.033604	0.197231	0.251355	0.103241	0.082487	-0.029576	0.056256	0.028527	0.08376	0.089386	0.19601	-0.047823	0.00571109	0.108343	0.070078	0.21672	0.089	-0.024327	0.1308	0.078	0.018	-0.042007	0.102958
H.8	0.024808	0.070175	-0.030242	-0.033335	0.197231	0.251355	0.103241	0.082487	-0.029576	0.056256	0.028527	0.08376	0.089386	0.19601	-0.047823	0.00573067	0.107854	0.070078	0.21672	0.089	-0.024328	0.1308	0.078	0.018	-0.042007	0.102958
H.9	0.014806	0.05202	0.046464	0.062746	0.244281	0.213398	0.11362	0.090949	0.049854	0.082605	0.031095	0.0824	0.107136	0.20964	0.080867	0.0703811	0.134455	0.10777	0.227049	0.082	-0.011187	0.14398	0.085	0.035	-0.028884	0.121994
H.10	0.016478	0.074521	0.038995	0.053335	0.219671	0.249164	0.1118	0.083622	0.049854	0.074869	0.029851	0.081722	0.106447	0.2022	0.068681	0.0660799	0.133486	0.107129	0.221333	0.085	-0.014888	0.1393	0.083	0.033	-0.019242	0.119722
H.11	0.016478	0.074521	0.03893	0.053418	0.219671	0.249164	0.1118	0.083622	0.049854	0.074869	0.029851	0.081722	0.106447	0.2022	0.068681	0.0659795	0.134385	0.107129	0.221333	0.085	-0.01488	0.1393	0.083	0.033	-0.019242	0.119722
C	-0.047291	-0.238607	-0.001377	-0.010028	-0.62577	-0.671376	-0.353251	-0.260453	-0.004351	-0.2418	-0.092233	-0.244688	-0.327305	-0.61359	-0.015851	-0.167733	-0.394432	-0.307686	-0.669653	-0.257	0.029677	-0.42374	-0.253	-0.102	0.063574	-0.364903
C.1	-0.047291	-0.238607	0.001477	-0.010028	-0.62577	-0.671376	-0.353251	-0.260453	-0.004351	-0.2418	-0.092233	-0.244688	-0.327305	-0.61359	-0.015851	-0.161389	-0.395668	-0.307686	-0.669653	-0.257	0.029683	-0.42374	-0.253	-0.102	0.063574	-0.364903
H	0.014677	0.072391	-0.002469	-0.001991	0.207014	0.219215	0.112941	0.08652	0.001445	0.08022	0.030764	0.081478	0.10828	0.20421	0.003264	0.0549433	0.128116	0.102029	0.224093	0.085	-0.009269	0.14167	0.085	0.034	-0.018018	0.119276
H.1	0.014278	0.078637	0.00061	0.005555	0.214478	0.227424	0.124487	0.089448	0.001445	0.083689	0.030825	0.08149	0.107678	0.20481	0.007732	0.0548481	0.129299	0.102624	0.225517	0.085	-0.010187	0.1424	0.085	0.034	-0.024293	0.122759
H.2	0.015597	0.087537	0.002711	0.006446	0.204278	0.224736	0.115822	0.084484	0.001445	0.07789	0.030643	0.08172	0.111347	0.20456	0.004855	0.0544522	0.134251	0.103033	0.220044	0.087	-0.010221	0.13967	0.084	0.034	-0.021264	0.122869
H.3	0.014677	0.072391	-0.003141	-0.001991	0.207014	0.219215	0.112941	0.08652	0.001445	0.08022	0.030764	0.081478	0.10828	0.20421	0.003264	0.0536805	0.128308	0.102029	0.224093	0.085	-0.009278	0.14167	0.085	0.034	-0.018018	0.119276
H.4	0.014278	0.078637	-0.000247	0.005555	0.214478	0.227424	0.124487	0.089448	0.001445	0.083689	0.030825	0.08149	0.107678	0.20481	0.007732	0.053573	0.129471	0.102624	0.225517	0.085	-0.010184	0.1424	0.085	0.034	-0.024293	0.122759
H.5	0.015597	0.087537	0.002445	0.006446	0.204278	0.224736	0.115822	0.084484	0.001445	0.07789	0.030643	0.08172	0.111347	0.20456	0.004855	0.0526218	0.134798	0.103033	0.220044	0.087	-0.01022	0.13967	0.084	0.034	-0.021264	0.122869
C.2	-0.047291	-0.238607	-0.008656	-0.010666	-0.62577	-0.671376	-0.353251	-0.260453	-0.005049	-0.2418	-0.092233	-0.244688	-0.327305	-0.61359	-0.015851	-0.163529	-0.397145	-0.307686	-0.669653	-0.257	0.029686	-0.42374	-0.253	-0.102	0.063574	-0.364903
C.3	-0.047291	-0.238607	0.000217	-0.010666	-0.62577	-0.671376	-0.353251	-0.260453	-0.005049	-0.2418	-0.092233	-0.244688	-0.327305	-0.61359	-0.015851	-0.163589	-0.392576	-0.307686	-0.669653	-0.257	0.029679	-0.42374	-0.253	-0.102	0.063574	-0.364903
H.6	0.014677	0.072391	4.2e-05	-0.001735	0.207014	0.219215	0.112941	0.08652	0.001688	0.08022	0.030764	0.081478	0.10828	0.20421	0.003264	0.0537047	0.128693	0.102029	0.224093	0.085	-0.009286	0.14167	0.085	0.034	-0.018018	0.119276
H.7	0.014278	0.078637	0.002632	0.005755	0.214478	0.227424	0.124487	0.089448	0.001688	0.083689	0.030825	0.08149	0.107678	0.20481	0.007732	0.0539312	0.130102	0.102624	0.225517	0.085	-0.01018	0.1424	0.085	0.034	-0.024293	0.122759
H.8	0.015597	0.087537	0.004561	0.006663	0.204278	0.224736	0.115822	0.084484	0.001688	0.07789	0.030643	0.08172	0.111347	0.20456	0.004855	0.0534869	0.134323	0.103033	0.220044	0.087	-0.010219	0.13967	0.084	0.034	-0.021264	0.122869
H.9	0.014677	0.072391	-0.002412	-0.001735	0.207014	0.219215	0.112941	0.08652	0.001688	0.08022	0.030764	0.081478	0.10828	0.20421	0.003264	0.0540157	0.127998	0.102029	0.224093	0.085	-0.009271	0.14167	0.085	0.034	-0.018018	0.119276
H.10	0.014278	0.078637	0.000609	0.005755	0.214478	0.227424	0.124487	0.089448	0.001688	0.083689	0.030825	0.08149	0.107678	0.20481	0.007732	0.0539721	0.129092	0.102624	0.225517	0.085	-0.010188	0.1424	0.085	0.034	-0.024293	0.122759
H.11	0.015597	0.087537	0.002998	0.006663	0.204278	0.224736	0.115822	0.084484	0.001688	0.07789	0.030643	0.08172	0.111347	0.20456	0.004855	0.0531869	0.133664	0.103033	0.220044	0.087	-0.010222	0.13967	0.084	0.034	-0.021264	0.122869
C	-0.045063	-0.092455	0.311794	0.412437	-0.60321	-0.432109	-0.208681	-0.156353	0.319691	-0.08665	-0.052256	-0.166644	-0.112151	-0.39948	0.516756	0.165684	-0.15084	-0.050311	-0.41977	-0.182	0.061817	-0.24483	-0.141	-0.008	0.121854	-0.178662
C.1	-0.046893	-0.25581	-0.25372	-0.413329	-0.554799	-0.760668	-0.345842	-0.264027	-0.292386	-0.245666	-0.093506	-0.244084	-0.362344	-0.61323	-0.602992	-0.298068	-0.441528	-0.359068	-0.662834	-0.25	0.020246	-0.42532	-0.257	-0.116	0.043055	-0.372304
C.2	-0.046893	-0.25581	-0.248927	-0.413329	-0.554799	-0.760668	-0.345842	-0.264027	-0.292386	-0.245666	-0.093506	-0.244084	-0.362344	-0.61323	-0.602992	-0.293019	-0.443621	-0.359068	-0.662834	-0.25	0.020243	-0.42532	-0.257	-0.116	0.043055	-0.372304
H	0.023882	0.071935	-0.053104	-0.053209	0.211773	0.250527	0.114117	0.087486	-0.056981	0.066427	0.029332	0.083259	0.090766	0.19847	-0.041318	-0.00514401	0.10665	0.067269	0.221301	0.088	-0.017945	0.13416	0.08	0.019	-0.047777	0.105508
H.1	0.022617	0.080648	-0.06557	-0.094042	0.194099	0.279198	0.107992	0.078558	-0.056981	0.049966	0.02771	0.082419	0.092881	0.19517	-0.134175	-0.0137059	0.111256	0.06358	0.20918	0.09	-0.018421	0.12809	0.077	0.018	-0.046499	0.105498
H.2	0.014943	0.061141	0.045406	0.082294	0.228306	0.238074	0.112585	0.091443	0.063189	0.081022	0.031476	0.082195	0.108325	0.2105	0.130845	0.0751394	0.134588	0.107461	0.224289	0.081	-0.007719	0.14268	0.085	0.036	-0.01823	0.120526
H.3	0.014076	0.085495	0.056757	0.106001	0.207811	0.22955	0.108744	0.081853	0.063189	0.071945	0.029548	0.081041	0.10932	0.20227	0.163878	0.073399	0.13424	0.104626	0.213652	0.086	-0.013966	0.13557	0.082	0.033	-0.016605	0.117264
H.4	0.016108	0.079044	0.054065	0.092544	0.21735	0.244236	0.117799	0.085868	0.063189	0.077828	0.030087	0.08133	0.108949	0.20339	0.137638	0.0720141	0.135482	0.106712	0.219538	0.085	-0.011284	0.13836	0.082	0.033	-0.022008	0.118342
H.5	0.014943	0.061141	0.043498	0.082294	0.228306	0.238074	0.112585	0.091443	0.063189	0.081022	0.031476	0.082195	0.108325	0.2105	0.130845	0.0739379	0.134827	0.107461	0.224289	0.081	-0.00772	0.14268	0.085	0.036	-0.01823	0.120526
H.6	0.014076	0.085495	0.055857	0.106001	0.207811	0.22955	0.108744	0.081853	0.063189	0.071945	0.029548	0.081041	0.10932	0.20227	0.163878	0.0718275	0.135482	0.104626	0.213652	0.086	-0.013963	0.13557	0.082	0.033	-0.016605	0.117264
H.7	0.016108	0.079044	0.053321	0.092544	0.21735	0.244236	0.117799	0.085868	0.063189	0.077828	0.030087	0.08133	0.108949	0.20339	0.137638	0.0708573	0.135927	0.106712	0.219538	0.085	-0.011285	0.13836	0.082	0.033	-0.022008	0.118342
C.3	-0.045063	-0.092455	0.336797	0.41105	-0.60321	-0.432109	-0.208681	-0.156353	0.318066	-0.08665	-0.052256	-0.166644	-0.112151	-0.39948	0.516756	0.163655	-0.149355	-0.050311	-0.41977	-0.182	0.061818	-0.24483	-0.141	-0.008	0.121854	-0.178662
C.4	-0.046893	-0.25581	-0.269301	-0.409992	-0.554799	-0.760668	-0.345842	-0.264027	-0.28963	-0.245666	-0.093506	-0.244084	-0.362344	-0.61323	-0.602992	-0.292727	-0.442114	-0.359068	-0.662834	-0.25	0.020244	-0.42532	-0.257	-0.116	0.043055	-0.372304
C.5	-0.046893	-0.25581	-0.264019	-0.409992	-0.554799	-0.760668	-0.345842	-0.264027	-0.28963	-0.245666	-0.093506	-0.244084	-0.362344	-0.61323	-0.602992	-0.294168	-0.442187	-0.359068	-0.662834	-0.25	0.020246	-0.42532	-0.257	-0.116	0.043055	-0.372304
H.8	0.022617	0.080648	-0.07121	-0.094297	0.194099	0.279198	0.107992	0.078558	-0.056993	0.049966	0.02771	0.082419	0.092881	0.19517	-0.134175	-0.0132371	0.110862	0.06358	0.20918	0.09	-0.018421	0.12809	0.077	0.018	-0.046499	0.105498
H.9	0.023882	0.071935	-0.058772	-0.053527	0.211773	0.250527	0.114117	0.087486	-0.056993	0.066427	0.029332	0.083259	0.090766	0.19847	-0.041318	-0.00489118	0.106988	0.067269	0.221301	0.088	-0.017946	0.13416	0.08	0.019	-0.047777	0.105508
H.10	0.014943	0.061141	0.048661	0.081526	0.228306	0.238074	0.112585	0.091443	0.062515	0.081022	0.031476	0.082195	0.108325	0.2105	0.130845	0.0741149	0.134979	0.107461	0.224289	0.081	-0.007718	0.14268	0.085	0.036	-0.01823	0.120526
H.11	0.016108	0.079044	0.056323	0.091805	0.21735	0.244236	0.117799	0.085868	0.062515	0.077828	0.030087	0.08133	0.108949	0.20339	0.137638	0.0706466	0.135161	0.106712	0.219538	0.085	-0.011284	0.13836	0.082	0.033	-0.022008	0.118342
H.12	0.014076	0.085495	0.060637	0.104944	0.207811	0.22955	0.108744	0.081853	0.062515	0.071945	0.029548	0.081041	0.10932	0.20227	0.163878	0.0717485	0.133987	0.104626	0.213652	0.086	-0.013969	0.13557	0.082	0.033	-0.016605	0.117264
H.13	0.014943	0.061141	0.046893	0.081526	0.228306	0.238074	0.112585	0.091443	0.062515	0.081022	0.031476	0.082195	0.108325	0.2105	0.130845	0.0744914	0.134548	0.107461	0.224289	0.081	-0.007719	0.14268	0.085	0.036	-0.01823	0.120526
H.14	0.016108	0.079044	0.054941	0.091805	0.21735	0.244236	0.117799	0.085868	0.062515	0.077828	0.030087	0.08133	0.108949	0.20339	0.137638	0.0711321	0.135387	0.106712	0.219538	0.085	-0.011284	0.13836	0.082	0.033	-0.022008	0.118342
H.15	0.014076	0.085495	0.059674	0.104944	0.207811	0.22955	0.108744	0.081853	0.062515	0.071945	0.029548	0.081041	0.10932	0.20227	0.163878	0.0722412	0.134023	0.104626	0.213652	0.086	-0.013968	0.13557	0.082	0.033	-0.016605	0.117264
C	-0.047106	-0.108703	0.162029	0.135132	-0.580833	-0.375971	-0.198478	-0.159884	0.112037	-0.087547	-0.053411	-0.166014	-0.140677	-0.39846	0.166428	0.0491062	-0.17674	-0.097885	-0.413445	-0.176	0.053857	-0.24686	-0.145	-0.022	0.095458	-0.187189
C.1	-0.047106	-0.108703	0.145978	0.135132	-0.580833	-0.375971	-0.198478	-0.159884	0.112037	-0.087547	-0.053411	-0.166014	-0.140677	-0.39846	0.166428	0.059258	-0.184631	-0.097885	-0.413445	-0.176	0.053857	-0.24686	-0.145	-0.022	0.095458	-0.187189
C.2	-0.043842	-0.278722	-0.284466	-0.418123	-0.507301	-0.761669	-0.360967	-0.261365	-0.330376	-0.262464	-0.093591	-0.24419	-0.368981	-0.61127	-0.537746	-0.290554	-0.458765	-0.364393	-0.663866	-0.254	0.020738	-0.42541	-0.257	-0.115	0.051726	-0.373038
C.3	-0.043842	-0.278722	-0.273122	-0.418123	-0.507301	-0.761669	-0.360967	-0.261365	-0.330376	-0.262464	-0.093591	-0.24419	-0.368981	-0.61127	-0.537747	-0.292766	-0.457834	-0.364393	-0.663866	-0.254	0.020733	-0.42541	-0.257	-0.115	0.051726	-0.373038
H	0.023579	0.078162	-0.036439	-0.01654	0.194238	0.207356	0.103353	0.076904	-0.008237	0.050228	0.026921	0.081983	0.090979	0.19353	-0.025663	0.00354155	0.106494	0.065763	0.203236	0.09	-0.02347	0.12441	0.076	0.017	-0.040674	0.099829
H.1	0.026875	0.07406	-0.024176	0.001546	0.209969	0.207706	0.110999	0.084817	-0.008237	0.063327	0.028664	0.083197	0.091662	0.19769	0.006491	0.00810324	0.108557	0.070679	0.214967	0.089	-0.018638	0.12992	0.077	0.018	-0.045373	0.101626
H.2	0.023579	0.078162	-0.029809	-0.01654	0.194238	0.207356	0.103353	0.076904	-0.008237	0.050228	0.026921	0.081983	0.090979	0.19353	-0.025663	-2.78256e-05	0.107854	0.065763	0.203236	0.09	-0.02347	0.12441	0.076	0.017	-0.040674	0.099829
H.3	0.026875	0.07406	-0.022169	0.001546	0.209969	0.207706	0.110999	0.084817	-0.008237	0.063327	0.028664	0.083197	0.091662	0.19769	0.006491	0.00657486	0.110719	0.070679	0.214967	0.089	-0.018637	0.12992	0.077	0.018	-0.045373	0.101626
H.4	0.015056	0.058946	0.069041	0.108799	0.243192	0.212242	0.113686	0.091188	0.078274	0.083295	0.031474	0.082191	0.109513	0.21093	0.139104	0.0783414	0.137933	0.109853	0.224657	0.081	-0.007485	0.143	0.085	0.036	-0.021904	0.120896
H.5	0.018335	0.094009	0.060781	0.098347	0.217692	0.253348	0.112458	0.082267	0.078274	0.074776	0.029959	0.081598	0.110174	0.20383	0.131139	0.07365	0.141667	0.108364	0.21479	0.086	-0.012341	0.13639	0.082	0.033	-0.017326	0.119235
H.6	0.015953	0.082366	0.054679	0.090952	0.223043	0.256989	0.118949	0.086092	0.078274	0.078385	0.029977	0.081229	0.107325	0.20373	0.120247	0.071578	0.137418	0.10762	0.219661	0.084	-0.012662	0.13856	0.082	0.033	-0.021907	0.118642
H.7	0.015056	0.058946	0.066905	0.108799	0.243192	0.212242	0.113686	0.091188	0.078274	0.083295	0.031474	0.082191	0.109513	0.21093	0.139104	0.0782693	0.138089	0.109853	0.224657	0.081	-0.007469	0.143	0.085	0.036	-0.021904	0.120896
H.8	0.018335	0.094009	0.057542	0.098347	0.217692	0.253348	0.112458	0.082267	0.078274	0.074776	0.029959	0.081598	0.110174	0.20383	0.131139	0.0739889	0.141809	0.108364	0.21479	0.086	-0.012345	0.13639	0.082	0.033	-0.017326	0.119235
H.9	0.015953	0.082366	0.052567	0.090952	0.223043	0.256989	0.118949	0.086092	0.078274	0.078385	0.029977	0.081229	0.107325	0.20373	0.120247	0.0717547	0.137745	0.10762	0.219661	0.084	-0.012669	0.13856	0.082	0.033	-0.021907	0.118642
C.4	-0.047106	-0.108703	0.163512	0.134381	-0.580833	-0.375971	-0.198478	-0.159884	0.114191	-0.087547	-0.053411	-0.166014	-0.140677	-0.39846	0.166428	0.0485749	-0.179091	-0.097885	-0.413445	-0.176	0.053858	-0.24686	-0.145	-0.022	0.095458	-0.187189
C.5	-0.047106	-0.108703	0.146514	0.134381	-0.580833	-0.375971	-0.198478	-0.159884	0.114191	-0.087547	-0.053411	-0.166014	-0.140677	-0.39846	0.166428	0.0559101	-0.185487	-0.097885	-0.413445	-0.176	0.053857	-0.24686	-0.145	-0.022	0.095458	-0.187189
C.6	-0.043842	-0.278722	-0.283383	-0.414397	-0.507301	-0.761669	-0.360967	-0.261365	-0.327593	-0.262464	-0.093591	-0.24419	-0.368981	-0.61127	-0.537743	-0.287502	-0.458987	-0.364393	-0.663866	-0.254	0.02073	-0.42541	-0.257	-0.115	0.051726	-0.373038
C.7	-0.043842	-0.278722	-0.27136	-0.414397	-0.507301	-0.761669	-0.360967	-0.261365	-0.327593	-0.262464	-0.093591	-0.24419	-0.368981	-0.61127	-0.537747	-0.294034	-0.458295	-0.364393	-0.663866	-0.254	0.020734	-0.42541	-0.257	-0.115	0.051725	-0.373038
H.10	0.023579	0.078162	-0.035101	-0.016576	0.194238	0.207356	0.103353	0.076904	-0.009327	0.050228	0.026921	0.081983	0.090979	0.19353	-0.025663	0.00374442	0.107045	0.065763	0.203236	0.09	-0.02347	0.12441	0.076	0.017	-0.040674	0.099829
H.11	0.026875	0.07406	-0.025745	0.00137	0.209969	0.207706	0.110999	0.084817	-0.009327	0.063327	0.028664	0.083197	0.091662	0.19769	0.006491	0.00839345	0.109183	0.070679	0.214967	0.089	-0.018638	0.12992	0.077	0.018	-0.045373	0.101626
H.12	0.023579	0.078162	-0.029262	-0.016576	0.194238	0.207356	0.103353	0.076904	-0.009327	0.050228	0.026921	0.081983	0.090979	0.19353	-0.025663	0.00141376	0.107998	0.065763	0.203236	0.09	-0.02347	0.12441	0.076	0.017	-0.040674	0.099829
H.13	0.026875	0.07406	-0.023143	0.00137	0.209969	0.207706	0.110999	0.084817	-0.009327	0.063327	0.028664	0.083197	0.091662	0.19769	0.006491	0.00760118	0.111409	0.070679	0.214967	0.089	-0.018638	0.12992	0.077	0.018	-0.045373	0.101626
H.14	0.015056	0.058946	0.068228	0.107716	0.243192	0.212242	0.113686	0.091188	0.077348	0.083295	0.031474	0.082191	0.109513	0.21093	0.139103	0.0775782	0.139185	0.109853	0.224657	0.081	-0.007467	0.143	0.085	0.036	-0.021904	0.120896
H.15	0.018335	0.094009	0.060531	0.097063	0.217692	0.253348	0.112458	0.082267	0.077348	0.074776	0.029959	0.081598	0.110174	0.20383	0.131138	0.0727064	0.1409	0.108364	0.21479	0.086	-0.012342	0.13639	0.082	0.033	-0.017326	0.119235
H.16	0.015953	0.082366	0.054704	0.09033	0.223043	0.256989	0.118949	0.086092	0.077348	0.078385	0.029977	0.081229	0.107325	0.20373	0.120246	0.0708333	0.137829	0.10762	0.219661	0.084	-0.012672	0.13856	0.082	0.033	-0.021907	0.118642
H.17	0.015056	0.058946	0.066143	0.107716	0.243192	0.212242	0.113686	0.091188	0.077348	0.083295	0.031474	0.082191	0.109513	0.21093	0.139104	0.0787855	0.138896	0.109853	0.224657	0.081	-0.007474	0.143	0.085	0.036	-0.021904	0.120896
H.18	0.018335	0.094009	0.056394	0.097063	0.217692	0.253348	0.112458	0.082267	0.077348	0.074776	0.029959	0.081598	0.110174	0.20383	0.131139	0.0748837	0.141222	0.108364	0.21479	0.086	-0.012341	0.13639	0.082	0.033	-0.017326	0.119235
H.19	0.015953	0.082366	0.052629	0.09033	0.223043	0.256989	0.118949	0.086092	0.077348	0.078385	0.029977	0.081229	0.107325	0.20373	0.120248	0.0721595	0.136897	0.10762	0.219661	0.084	-0.012667	0.13856	0.082	0.033	-0.021907	0.118642
C	-0.046615	-0.144365	-0.172144	-0.329253	-0.579359	-0.560908	-0.203345	-0.163545	-0.133703	-0.102925	-0.054739	-0.165644	-0.177989	-0.40012	-0.311988	-0.0842404	-0.235802	-0.150558	-0.406186	-0.169	0.045569	-0.24836	-0.15	-0.037	0.074075	-0.196353
C.1	-0.044484	-0.117897	0.214802	0.224396	-0.543747	-0.459492	-0.19812	-0.157692	0.160413	-0.088223	-0.053354	-0.165926	-0.141724	-0.39684	0.277618	0.0631541	-0.182896	-0.100115	-0.416037	-0.18	0.05415	-0.24753	-0.145	-0.02	0.099281	-0.186769
C.2	-0.044484	-0.117897	0.214572	0.224396	-0.543747	-0.459492	-0.19812	-0.157692	0.160413	-0.088223	-0.053354	-0.165926	-0.141724	-0.39684	0.277618	0.0624541	-0.182296	-0.100115	-0.416037	-0.18	0.05415	-0.24753	-0.145	-0.02	0.099281	-0.186769
C.3	-0.044311	-0.284479	-0.227524	-0.327704	-0.470642	-0.705636	-0.362474	-0.261156	-0.23941	-0.265187	-0.093634	-0.244257	-0.368575	-0.6111	-0.471103	-0.27403	-0.456895	-0.361432	-0.662672	-0.254	0.020539	-0.42473	-0.257	-0.115	0.051443	-0.372691
C.4	-0.044311	-0.284479	-0.226351	-0.327704	-0.470642	-0.705636	-0.362474	-0.261156	-0.23941	-0.265187	-0.093634	-0.244257	-0.368575	-0.6111	-0.471103	-0.27011	-0.452247	-0.361432	-0.662672	-0.254	0.020492	-0.42473	-0.257	-0.115	0.051443	-0.372691
H	0.027499	0.079002	0.036353	0.090805	0.211803	0.222484	0.111966	0.082732	0.03452	0.062975	0.028112	0.083247	0.093323	0.19699	0.078937	0.0254755	0.115701	0.073794	0.208835	0.09	-0.022843	0.12582	0.075	0.018	-0.043957	0.097064
H.1	0.027956	0.089108	0.052283	0.106765	0.190559	0.232575	0.102532	0.076131	0.03452	0.04514	0.027223	0.083063	0.09401	0.19321	0.10585	0.0220815	0.119425	0.072446	0.199155	0.092	-0.020668	0.12155	0.074	0.017	-0.038538	0.096615
H.2	0.025971	0.074447	-0.033561	-0.013633	0.208527	0.257262	0.109692	0.084902	-0.026759	0.062326	0.028637	0.083175	0.089404	0.1982	-0.01719	0.00721859	0.109864	0.071094	0.215117	0.088	-0.022983	0.13014	0.077	0.018	-0.044479	0.102084
H.3	0.020847	0.075448	-0.058489	-0.050863	0.193568	0.244996	0.09931	0.077075	-0.026759	0.051779	0.026769	0.081696	0.088198	0.1963	-0.068822	0.00265168	0.10485	0.066335	0.203958	0.088	-0.024154	0.12496	0.076	0.017	-0.038616	0.099891
H.4	0.025971	0.074447	-0.033462	-0.013633	0.208527	0.257262	0.109692	0.084902	-0.026759	0.062326	0.028637	0.083175	0.089404	0.1982	-0.01719	0.00692143	0.108783	0.071094	0.215117	0.088	-0.022983	0.13014	0.077	0.018	-0.044479	0.102084
H.5	0.020847	0.075448	-0.058548	-0.050863	0.193568	0.244996	0.09931	0.077075	-0.026759	0.051779	0.026769	0.081696	0.088198	0.1963	-0.068822	0.00299794	0.104269	0.066335	0.203958	0.088	-0.024154	0.12496	0.076	0.017	-0.038616	0.099891
H.6	0.015501	0.085083	0.043883	0.072688	0.229355	0.251002	0.118461	0.086163	0.054929	0.078516	0.029913	0.08117	0.107624	0.20368	0.108537	0.0691047	0.136589	0.107879	0.21969	0.085	-0.012473	0.13855	0.082	0.033	-0.021474	0.118579
H.7	0.018127	0.098674	0.053605	0.086036	0.224317	0.251893	0.112301	0.082047	0.054929	0.07414	0.030001	0.081735	0.111066	0.20395	0.122175	0.0710542	0.144409	0.109149	0.214623	0.086	-0.008511	0.1363	0.082	0.033	-0.017199	0.119706
H.8	0.013813	0.057174	0.048866	0.075142	0.247122	0.212899	0.115254	0.091022	0.054929	0.084053	0.031376	0.08208	0.109341	0.21078	0.112386	0.0736021	0.138431	0.10925	0.224419	0.081	-0.007596	0.1428	0.085	0.036	-0.024746	0.120536
H.9	0.015501	0.085083	0.043167	0.072688	0.229355	0.251002	0.118461	0.086163	0.054929	0.078516	0.029913	0.08117	0.107624	0.20368	0.108537	0.0680528	0.136169	0.107879	0.21969	0.085	-0.012474	0.13855	0.082	0.033	-0.021474	0.118579
H.10	0.018127	0.098674	0.054101	0.086036	0.224317	0.251893	0.112301	0.082047	0.054929	0.07414	0.030001	0.081735	0.111066	0.20395	0.122175	0.0695881	0.142639	0.109149	0.214623	0.086	-0.008513	0.1363	0.082	0.033	-0.017199	0.119706
H.11	0.013813	0.057174	0.048499	0.075142	0.247122	0.212899	0.115254	0.091022	0.054929	0.084053	0.031376	0.08208	0.109341	0.21078	0.112386	0.0726174	0.136535	0.10925	0.224419	0.081	-0.007546	0.1428	0.085	0.036	-0.024746	0.120536
C.5	-0.046615	-0.144365	-0.176677	-0.32327	-0.579359	-0.560908	-0.203345	-0.163545	-0.128166	-0.102925	-0.054739	-0.165644	-0.177989	-0.40012	-0.311988	-0.0835521	-0.241441	-0.150558	-0.406186	-0.169	0.045569	-0.24836	-0.15	-0.037	0.074075	-0.196353
C.6	-0.044484	-0.117897	0.206459	0.218812	-0.543747	-0.459492	-0.19812	-0.157692	0.156874	-0.088223	-0.053354	-0.165926	-0.141724	-0.39684	0.277618	0.0611678	-0.180423	-0.100115	-0.416037	-0.18	0.05415	-0.24753	-0.145	-0.02	0.099281	-0.186769
C.7	-0.044484	-0.117897	0.229662	0.218812	-0.543747	-0.459492	-0.19812	-0.157692	0.156874	-0.088223	-0.053354	-0.165926	-0.141724	-0.39684	0.277618	0.0679928	-0.178944	-0.100115	-0.416037	-0.18	0.05415	-0.24753	-0.145	-0.02	0.099281	-0.186769
C.8	-0.044311	-0.284479	-0.231828	-0.325075	-0.470642	-0.705636	-0.362474	-0.261156	-0.235998	-0.265187	-0.093634	-0.244257	-0.368575	-0.6111	-0.471103	-0.262816	-0.45551	-0.361432	-0.662672	-0.254	0.020496	-0.42473	-0.257	-0.115	0.051443	-0.372691
C.9	-0.044311	-0.284479	-0.227452	-0.325075	-0.470642	-0.705636	-0.362474	-0.261156	-0.235998	-0.265187	-0.093634	-0.244257	-0.368575	-0.6111	-0.471103	-0.275261	-0.454184	-0.361432	-0.662672	-0.254	0.020534	-0.42473	-0.257	-0.115	0.051443	-0.372691
H.12	0.027956	0.089108	0.054094	0.1051	0.190559	0.232575	0.102532	0.076131	0.033311	0.04514	0.027223	0.083063	0.09401	0.19321	0.10585	0.0216555	0.12143	0.072446	0.199155	0.092	-0.020669	0.12155	0.074	0.017	-0.038538	0.096615
H.13	0.027499	0.079002	0.036707	0.090173	0.211803	0.222484	0.111966	0.082732	0.033311	0.062975	0.028112	0.083247	0.093323	0.19699	0.078937	0.0249064	0.116594	0.073794	0.208835	0.09	-0.022843	0.12582	0.075	0.018	-0.043957	0.097064
H.14	0.020847	0.075448	-0.056523	-0.049843	0.193568	0.244996	0.09931	0.077075	-0.026155	0.051779	0.026769	0.081696	0.088198	0.1963	-0.068822	0.00253268	0.104674	0.066335	0.203958	0.088	-0.024154	0.12496	0.076	0.017	-0.038616	0.099891
H.15	0.025971	0.074447	-0.029291	-0.012263	0.208527	0.257262	0.109692	0.084902	-0.026155	0.062326	0.028637	0.083175	0.089404	0.1982	-0.01719	0.00684112	0.109162	0.071094	0.215117	0.088	-0.022983	0.13014	0.077	0.018	-0.044479	0.102084
H.16	0.020847	0.075448	-0.062814	-0.049843	0.193568	0.244996	0.09931	0.077075	-0.026155	0.051779	0.026769	0.081696	0.088198	0.1963	-0.068822	0.00119432	0.103027	0.066335	0.203958	0.088	-0.024155	0.12496	0.076	0.017	-0.038616	0.099891
H.17	0.025971	0.074447	-0.037209	-0.012263	0.208527	0.257262	0.109692	0.084902	-0.026155	0.062326	0.028637	0.083175	0.089404	0.1982	-0.01719	0.00607661	0.10937	0.071094	0.215117	0.088	-0.022983	0.13014	0.077	0.018	-0.044479	0.102084
H.18	0.018127	0.098674	0.055693	0.085172	0.224317	0.251893	0.112301	0.082047	0.054089	0.07414	0.030001	0.081735	0.111066	0.20395	0.122175	0.0673641	0.143163	0.109149	0.214623	0.086	-0.00851	0.1363	0.082	0.033	-0.017199	0.119706
H.19	0.015501	0.085083	0.04548	0.072377	0.229355	0.251002	0.118461	0.086163	0.054089	0.078516	0.029913	0.08117	0.107624	0.20368	0.108537	0.0663096	0.137299	0.107879	0.21969	0.085	-0.012472	0.13855	0.082	0.033	-0.021474	0.118579
H.20	0.013813	0.057174	0.050051	0.0746	0.247122	0.212899	0.115254	0.091022	0.054089	0.084053	0.031376	0.08208	0.109341	0.21078	0.112386	0.0709245	0.137618	0.10925	0.224419	0.081	-0.007555	0.1428	0.085	0.036	-0.024746	0.120536
H.21	0.018127	0.098674	0.053248	0.085172	0.224317	0.251893	0.112301	0.082047	0.054089	0.07414	0.030001	0.081735	0.111066	0.20395	0.122175	0.0707707	0.143648	0.109149	0.214623	0.086	-0.008509	0.1363	0.082	0.033	-0.017199	0.119706
H.22	0.015501	0.085083	0.042579	0.072377	0.229355	0.251002	0.118461	0.086163	0.054089	0.078516	0.029913	0.08117	0.107624	0.20368	0.108537	0.0689894	0.136139	0.107879	0.21969	0.085	-0.012468	0.13855	0.082	0.033	-0.021474	0.118579
H.23	0.013813	0.057174	0.047769	0.0746	0.247122	0.212899	0.115254	0.091022	0.054089	0.084053	0.031376	0.08208	0.109341	0.21078	0.112386	0.0736823	0.136939	0.10925	0.224419	0.081	-0.007598	0.1428	0.085	0.036	-0.024746	0.120536
C	-0.047738	-0.15067	-0.080447	-0.215468	-0.577828	-0.527527	-0.207814	-0.160575	-0.081949	-0.10714	-0.054518	-0.165417	-0.178311	-0.39636	-0.217654	-0.0779887	-0.229755	-0.150664	-0.407192	-0.173	0.047871	-0.24826	-0.149	-0.035	0.076689	-0.195918
C.1	-0.047738	-0.15067	-0.099028	-0.214512	-0.577828	-0.527527	-0.207814	-0.160575	-0.083068	-0.10714	-0.054518	-0.165417	-0.178311	-0.39636	-0.217654	-0.0767592	-0.238388	-0.150664	-0.407192	-0.173	0.047868	-0.24826	-0.149	-0.035	0.076689	-0.195918
C.2	-0.044204	-0.122775	0.259006	0.294197	-0.523169	-0.408831	-0.203379	-0.157215	0.252807	-0.086973	-0.053243	-0.165847	-0.141037	-0.39558	0.358294	0.0822219	-0.185619	-0.098593	-0.414091	-0.179	0.050394	-0.24652	-0.145	-0.021	0.099478	-0.186612
C.3	-0.044204	-0.122775	0.270762	0.289319	-0.523169	-0.408831	-0.203379	-0.157215	0.248029	-0.086973	-0.053243	-0.165847	-0.141037	-0.39558	0.358294	0.0845332	-0.17678	-0.098593	-0.414091	-0.179	0.050396	-0.24652	-0.145	-0.021	0.099478	-0.186612
C.4	-0.044036	-0.281579	-0.268784	-0.396571	-0.435509	-0.796049	-0.362608	-0.261183	-0.321945	-0.269342	-0.093578	-0.24417	-0.36775	-0.61059	-0.554898	-0.28608	-0.449726	-0.360798	-0.662986	-0.254	0.025441	-0.42484	-0.257	-0.115	0.049081	-0.372428
C.5	-0.044036	-0.281579	-0.277914	-0.390738	-0.435509	-0.796049	-0.362608	-0.261183	-0.317218	-0.269342	-0.093578	-0.24417	-0.36775	-0.61059	-0.554898	-0.285708	-0.451371	-0.360798	-0.662986	-0.254	0.025439	-0.42484	-0.257	-0.115	0.049081	-0.372428
H	0.026733	0.077483	0.017357	0.069056	0.209699	0.224456	0.111235	0.082638	0.013675	0.061903	0.02801	0.083152	0.090834	0.19764	0.062074	0.0256971	0.114138	0.073655	0.208847	0.089	-0.022946	0.12597	0.075	0.018	-0.043382	0.097461
H.1	0.026234	0.084992	0.011049	0.061316	0.192749	0.226483	0.102602	0.07555	0.013675	0.048779	0.02672	0.082444	0.090311	0.19424	0.062959	0.0242159	0.11328	0.071147	0.198306	0.09	-0.024298	0.12129	0.074	0.017	-0.035618	0.096639
H.2	0.026733	0.077483	0.020205	0.06967	0.209699	0.224456	0.111235	0.082638	0.014369	0.061903	0.02801	0.083152	0.090834	0.19764	0.062074	0.0253887	0.11594	0.073655	0.208847	0.089	-0.022947	0.12597	0.075	0.018	-0.043382	0.097461
H.3	0.026234	0.084992	0.016394	0.060424	0.192749	0.226483	0.102602	0.07555	0.014369	0.048779	0.02672	0.082444	0.090311	0.19424	0.062959	0.0238728	0.115069	0.071147	0.198306	0.09	-0.024299	0.12129	0.074	0.017	-0.035618	0.096639
H.4	0.021375	0.080669	-0.060788	-0.059623	0.201353	0.256678	0.103665	0.076939	-0.045389	0.052077	0.026901	0.081974	0.089315	0.19422	-0.082404	-0.000526699	0.108603	0.067452	0.203451	0.089	-0.022367	0.12473	0.076	0.017	-0.038958	0.100434
H.5	0.024569	0.07567	-0.044107	-0.027371	0.215208	0.266073	0.11071	0.084694	-0.045389	0.063499	0.028554	0.083098	0.089579	0.19819	-0.024568	0.00547909	0.109764	0.072073	0.215106	0.088	-0.020309	0.13012	0.077	0.018	-0.044262	0.10207
H.6	0.021375	0.080669	-0.062686	-0.058049	0.201353	0.256678	0.103665	0.076939	-0.04406	0.052077	0.026901	0.081974	0.089315	0.19422	-0.082404	-0.000753079	0.105991	0.067452	0.203451	0.089	-0.022366	0.12473	0.076	0.017	-0.038958	0.100434
H.7	0.024569	0.07567	-0.045887	-0.026372	0.215208	0.266073	0.11071	0.084694	-0.04406	0.063499	0.028554	0.083098	0.089579	0.19819	-0.024568	0.00450092	0.107854	0.072073	0.215106	0.088	-0.020309	0.13012	0.077	0.018	-0.044262	0.10207
H.8	0.014011	0.057161	0.055001	0.085907	0.259819	0.239714	0.114065	0.091119	0.071556	0.083382	0.03136	0.082065	0.109287	0.2108	0.126397	0.0753281	0.13638	0.109174	0.22442	0.081	-0.009089	0.1428	0.085	0.036	-0.026134	0.120607
H.9	0.017893	0.095906	0.061889	0.102052	0.226232	0.259389	0.112925	0.082144	0.071556	0.075152	0.029894	0.081546	0.110283	0.20376	0.144715	0.0730113	0.140198	0.108534	0.214545	0.086	-0.01153	0.13621	0.082	0.033	-0.015958	0.119221
H.10	0.015847	0.083541	0.052219	0.086489	0.231446	0.259615	0.1186	0.085917	0.071556	0.078662	0.029885	0.08114	0.107473	0.20367	0.125086	0.0713031	0.136565	0.108021	0.219593	0.084	-0.013164	0.1385	0.082	0.033	-0.020936	0.118526
H.11	0.014011	0.057161	0.056241	0.084549	0.259819	0.239714	0.114065	0.091119	0.070495	0.083382	0.03136	0.082065	0.109287	0.2108	0.126397	0.0751625	0.136818	0.109174	0.22442	0.081	-0.0091	0.1428	0.085	0.036	-0.026134	0.120607
H.12	0.017893	0.095906	0.064766	0.100756	0.226232	0.259389	0.112925	0.082144	0.070495	0.075152	0.029894	0.081546	0.110283	0.20376	0.144715	0.0729531	0.139993	0.108534	0.214545	0.086	-0.01153	0.13621	0.082	0.033	-0.015958	0.119221
H.13	0.015847	0.083541	0.054327	0.084969	0.231446	0.259615	0.1186	0.085917	0.070495	0.078662	0.029885	0.08114	0.107473	0.20367	0.125086	0.0708541	0.135453	0.108021	0.219593	0.084	-0.013154	0.1385	0.082	0.033	-0.020936	0.118526
C.6	-0.047738	-0.15067	-0.078055	-0.215468	-0.577828	-0.527527	-0.207814	-0.160575	-0.081949	-0.10714	-0.054518	-0.165417	-0.178311	-0.39636	-0.217654	-0.0721156	-0.234761	-0.150664	-0.407192	-0.173	0.047868	-0.24826	-0.149	-0.035	0.076689	-0.195918
C.7	-0.047738	-0.15067	-0.096241	-0.214512	-0.577828	-0.527527	-0.207814	-0.160575	-0.083068	-0.10714	-0.054518	-0.165417	-0.178311	-0.39636	-0.217654	-0.0750547	-0.23438	-0.150664	-0.407192	-0.173	0.047871	-0.24826	-0.149	-0.035	0.076689	-0.195918
C.8	-0.044204	-0.122775	0.268501	0.294197	-0.523169	-0.408831	-0.203379	-0.157215	0.252807	-0.086973	-0.053243	-0.165847	-0.141037	-0.39558	0.358294	0.0807992	-0.176515	-0.098593	-0.414091	-0.179	0.050396	-0.24652	-0.145	-0.021	0.099478	-0.186612
C.9	-0.044204	-0.122775	0.271459	0.289319	-0.523169	-0.408831	-0.203379	-0.157215	0.248029	-0.086973	-0.053243	-0.165847	-0.141037	-0.39558	0.358294	0.0835162	-0.17573	-0.098593	-0.414091	-0.179	0.050395	-0.24652	-0.145	-0.021	0.099479	-0.186612
C.10	-0.044036	-0.281579	-0.271734	-0.396571	-0.435509	-0.796049	-0.362608	-0.261183	-0.321945	-0.269342	-0.093578	-0.24417	-0.36775	-0.61059	-0.554898	-0.283392	-0.453696	-0.360798	-0.662986	-0.254	0.025443	-0.42484	-0.257	-0.115	0.049081	-0.372428
C.11	-0.044036	-0.281579	-0.265529	-0.390738	-0.435509	-0.796049	-0.362608	-0.261183	-0.317218	-0.269342	-0.093578	-0.24417	-0.36775	-0.61059	-0.554898	-0.284684	-0.456419	-0.360798	-0.662986	-0.254	0.02544	-0.42484	-0.257	-0.115	0.049081	-0.372428
H.14	0.026733	0.077483	0.014215	0.069056	0.209699	0.224456	0.111235	0.082638	0.013675	0.061903	0.02801	0.083152	0.090834	0.19764	0.062074	0.0240663	0.114906	0.073655	0.208847	0.089	-0.022947	0.12597	0.075	0.018	-0.043382	0.097461
H.15	0.026234	0.084992	0.012038	0.061316	0.192749	0.226483	0.102602	0.07555	0.013675	0.048779	0.02672	0.082444	0.090311	0.19424	0.062959	0.0221802	0.114097	0.071147	0.198306	0.09	-0.024299	0.12129	0.074	0.017	-0.035618	0.096639
H.16	0.026733	0.077483	0.017961	0.06967	0.209699	0.224456	0.111235	0.082638	0.014369	0.061903	0.02801	0.083152	0.090834	0.19764	0.062074	0.0248304	0.114191	0.073655	0.208847	0.089	-0.022946	0.12597	0.075	0.018	-0.043382	0.097461
H.17	0.026234	0.084992	0.01536	0.060424	0.192749	0.226483	0.102602	0.07555	0.014369	0.048779	0.02672	0.082444	0.090311	0.19424	0.062959	0.0223522	0.114517	0.071147	0.198306	0.09	-0.024298	0.12129	0.074	0.017	-0.035618	0.096639
H.18	0.021375	0.080669	-0.063288	-0.059623	0.201353	0.256678	0.103665	0.076939	-0.045389	0.052077	0.026901	0.081974	0.089315	0.19422	-0.082404	-0.000615384	0.105903	0.067452	0.203451	0.089	-0.022366	0.12473	0.076	0.017	-0.038958	0.100434
H.19	0.024569	0.07567	-0.046996	-0.027371	0.215208	0.266073	0.11071	0.084694	-0.045389	0.063499	0.028554	0.083098	0.089579	0.19819	-0.024568	0.00508668	0.108046	0.072073	0.215106	0.088	-0.02031	0.13012	0.077	0.018	-0.044262	0.10207
H.20	0.021375	0.080669	-0.065051	-0.058049	0.201353	0.256678	0.103665	0.076939	-0.04406	0.052077	0.026901	0.081974	0.089315	0.19422	-0.082404	-0.00123418	0.105635	0.067452	0.203451	0.089	-0.022367	0.12473	0.076	0.017	-0.038958	0.100434
H.21	0.024569	0.07567	-0.047146	-0.026372	0.215208	0.266073	0.11071	0.084694	-0.04406	0.063499	0.028554	0.083098	0.089579	0.19819	-0.024568	0.00457263	0.107907	0.072073	0.215106	0.088	-0.02031	0.13012	0.077	0.018	-0.044262	0.10207
H.22	0.014011	0.057161	0.055192	0.085907	0.259819	0.239714	0.114065	0.091119	0.071556	0.083382	0.03136	0.082065	0.109287	0.2108	0.126397	0.0746724	0.136909	0.109174	0.22442	0.081	-0.009109	0.1428	0.085	0.036	-0.026134	0.120607
H.23	0.017893	0.095906	0.061973	0.102052	0.226232	0.259389	0.112925	0.082144	0.071556	0.075152	0.029894	0.081546	0.110283	0.20376	0.144715	0.0725339	0.140966	0.108534	0.214545	0.086	-0.01153	0.13621	0.082	0.033	-0.015958	0.119221
H.24	0.015847	0.083541	0.052523	0.086489	0.231446	0.259615	0.1186	0.085917	0.071556	0.078662	0.029885	0.08114	0.107473	0.20367	0.125086	0.0705052	0.136499	0.108021	0.219593	0.084	-0.013148	0.1385	0.082	0.033	-0.020936	0.118526
H.25	0.014011	0.057161	0.052993	0.084549	0.259819	0.239714	0.114065	0.091119	0.070495	0.083382	0.03136	0.082065	0.109287	0.2108	0.126397	0.0749753	0.137459	0.109174	0.22442	0.081	-0.009092	0.1428	0.085	0.036	-0.026134	0.120607
H.26	0.017893	0.095906	0.061082	0.100756	0.226232	0.259389	0.112925	0.082144	0.070495	0.075152	0.029894	0.081546	0.110283	0.20376	0.144715	0.072522	0.142226	0.108534	0.214545	0.086	-0.011533	0.13621	0.082	0.033	-0.015958	0.119221
H.27	0.015847	0.083541	0.051169	0.084969	0.231446	0.259615	0.1186	0.085917	0.070495	0.078662	0.029885	0.08114	0.107473	0.20367	0.125086	0.0707757	0.136801	0.108021	0.219593	0.084	-0.013158	0.1385	0.082	0.033	-0.020936	0.118526
C	-0.046207	-0.177481	-0.120397	-0.048709	-0.574287	-0.540788	-0.212735	-0.158261	-0.062365	-0.095213	-0.054646	-0.165666	-0.184746	-0.39606	0.160285	-0.094369	-0.257215	-0.152936	-0.407721	-0.177	0.042411	-0.24819	-0.15	-0.035	0.087219	-0.196697
C.1	-0.045944	-0.145516	0.038689	-0.186227	-0.545198	-0.475826	-0.197807	-0.161373	0.020854	-0.114322	-0.054615	-0.16555	-0.174853	-0.39565	-0.356815	-0.05397	-0.217931	-0.149103	-0.408492	-0.174	0.047422	-0.24857	-0.149	-0.035	0.068682	-0.195145
C.2	-0.045944	-0.145516	0.031848	-0.186227	-0.545198	-0.475826	-0.197807	-0.161373	0.020854	-0.114322	-0.054615	-0.16555	-0.174853	-0.39565	-0.356807	-0.035719	-0.220872	-0.149103	-0.408492	-0.174	0.047421	-0.24857	-0.149	-0.035	0.068682	-0.195145
C.3	-0.04452	-0.138316	0.184109	0.284572	-0.506041	-0.421726	-0.205888	-0.157109	0.18919	-0.084844	-0.053555	-0.166276	-0.14547	-0.39716	0.436051	0.076132	-0.198379	-0.099775	-0.413095	-0.18	0.05497	-0.2462	-0.145	-0.022	0.104186	-0.187465
C.4	-0.04452	-0.138316	0.189542	0.284572	-0.506041	-0.421726	-0.205888	-0.157109	0.18919	-0.084844	-0.053555	-0.166276	-0.14547	-0.39716	0.436043	0.0729833	-0.199388	-0.099775	-0.413095	-0.18	0.05497	-0.2462	-0.145	-0.022	0.104186	-0.187465
C.5	-0.044137	-0.27221	-0.248958	-0.383027	-0.408664	-0.717319	-0.354166	-0.26159	-0.328768	-0.26353	-0.093475	-0.244027	-0.36507	-0.61027	-0.612325	-0.279737	-0.443116	-0.3585	-0.664152	-0.254	0.016836	-0.42538	-0.257	-0.114	0.044954	-0.371923
C.6	-0.044137	-0.27221	-0.269296	-0.383027	-0.408664	-0.717319	-0.354166	-0.26159	-0.328768	-0.26353	-0.093475	-0.244027	-0.36507	-0.61027	-0.612324	-0.284458	-0.438923	-0.3585	-0.664152	-0.254	0.016814	-0.42538	-0.257	-0.114	0.044954	-0.371923
H	0.029982	0.097241	0.01855	0.001325	0.197445	0.239902	0.101073	0.076103	-0.00249	0.044264	0.027469	0.083567	0.091838	0.19667	-0.060956	0.0304959	0.126099	0.074949	0.199279	0.091	-0.022098	0.12188	0.074	0.018	-0.0368	0.098476
H.1	0.027115	0.081725	0.018154	0.04071	0.214307	0.238096	0.113671	0.083097	-0.00249	0.063722	0.02799	0.083144	0.089194	0.19847	0.002327	0.030788	0.118239	0.074136	0.209139	0.088	-0.023187	0.12633	0.075	0.018	-0.04279	0.097964
H.2	0.022647	0.078836	-0.017347	0.059021	0.190279	0.218087	0.095714	0.07521	-0.007342	0.050149	0.026252	0.081764	0.088698	0.19359	0.110517	0.0198563	0.1066	0.069686	0.198376	0.089	-0.024694	0.12136	0.074	0.016	-0.032043	0.095792
H.3	0.027266	0.078592	-0.001514	0.058903	0.21158	0.227733	0.107219	0.083046	-0.007342	0.060399	0.027982	0.083123	0.091062	0.19791	0.084514	0.0237984	0.113902	0.074572	0.20893	0.089	-0.02074	0.12595	0.075	0.018	-0.043025	0.097492
H.4	0.022647	0.078836	-0.015091	0.059021	0.190279	0.218087	0.095714	0.07521	-0.007342	0.050149	0.026252	0.081764	0.088698	0.19359	0.110515	0.0153723	0.10743	0.069686	0.198376	0.089	-0.024694	0.12136	0.074	0.016	-0.032043	0.095792
H.5	0.027266	0.078592	-0.000208	0.058903	0.21158	0.227733	0.107219	0.083046	-0.007342	0.060399	0.027982	0.083123	0.091062	0.19791	0.084512	0.0194138	0.115048	0.074572	0.20893	0.089	-0.02074	0.12595	0.075	0.018	-0.043025	0.097492
H.6	0.026787	0.092239	-0.03578	-0.059289	0.20341	0.250781	0.103804	0.077224	-0.029145	0.047417	0.027588	0.08304	0.092765	0.19611	-0.115892	0.000881557	0.119051	0.070016	0.20436	0.091	-0.020519	0.12508	0.076	0.018	-0.040967	0.10197
H.7	0.025708	0.079167	-0.032239	-0.031608	0.220674	0.244809	0.112246	0.085068	-0.029145	0.064802	0.028498	0.083045	0.089987	0.19838	-0.034426	0.00526641	0.111286	0.071824	0.215108	0.088	-0.020908	0.13014	0.077	0.018	-0.044597	0.101927
H.8	0.026787	0.092239	-0.034864	-0.059289	0.20341	0.250781	0.103804	0.077224	-0.029145	0.047417	0.027588	0.08304	0.092765	0.19611	-0.115891	0.000428948	0.119323	0.070016	0.20436	0.091	-0.020519	0.12508	0.076	0.018	-0.040967	0.10197
H.9	0.025708	0.079167	-0.031734	-0.031608	0.220674	0.244809	0.112246	0.085068	-0.029145	0.064802	0.028498	0.083045	0.089987	0.19838	-0.034423	0.00534267	0.111146	0.071824	0.215108	0.088	-0.020908	0.13014	0.077	0.018	-0.044597	0.101927
H.10	0.014572	0.08786	0.050099	0.091928	0.223938	0.240329	0.108304	0.082021	0.075078	0.072929	0.029518	0.080997	0.107988	0.20287	0.159287	0.0708859	0.134518	0.106677	0.214176	0.085	-0.012546	0.13603	0.082	0.033	-0.014055	0.118021
H.11	0.015551	0.080231	0.047928	0.080058	0.233261	0.247262	0.116319	0.085531	0.075078	0.078218	0.029924	0.081177	0.107293	0.20374	0.135215	0.0693123	0.135232	0.107327	0.219616	0.085	-0.010869	0.13851	0.082	0.033	-0.020227	0.118519
H.12	0.014166	0.058804	0.057563	0.088904	0.258029	0.217266	0.11325	0.091534	0.075078	0.082395	0.031479	0.082184	0.10946	0.21095	0.143045	0.0744234	0.137053	0.109202	0.224825	0.081	-0.007516	0.14305	0.085	0.036	-0.026721	0.12094
H.13	0.014572	0.08786	0.05536	0.091928	0.223938	0.240329	0.108304	0.082021	0.075078	0.072929	0.029518	0.080997	0.107988	0.20287	0.159287	0.0720608	0.133244	0.106677	0.214176	0.085	-0.012545	0.13603	0.082	0.033	-0.014055	0.118021
H.14	0.015551	0.080231	0.053486	0.080058	0.233261	0.247262	0.116319	0.085531	0.075078	0.078218	0.029924	0.081177	0.107293	0.20374	0.135215	0.0703017	0.134082	0.107327	0.219616	0.085	-0.010869	0.13851	0.082	0.033	-0.020227	0.118519
H.15	0.014166	0.058804	0.062591	0.088904	0.258029	0.217266	0.11325	0.091534	0.075078	0.082395	0.031479	0.082184	0.10946	0.21095	0.143045	0.0756612	0.135526	0.109202	0.224825	0.081	-0.007493	0.14305	0.085	0.036	-0.026721	0.12094
C.7	-0.046207	-0.177481	-0.171582	-0.063142	-0.574287	-0.540788	-0.212735	-0.158261	-0.068388	-0.095213	-0.054646	-0.165666	-0.184746	-0.39606	0.160278	-0.0832587	-0.24872	-0.152936	-0.407721	-0.177	0.042411	-0.24819	-0.15	-0.035	0.087219	-0.196697
C.8	-0.045944	-0.145516	0.054919	-0.176862	-0.545198	-0.475826	-0.197807	-0.161373	0.025233	-0.114322	-0.054615	-0.16555	-0.174853	-0.39565	-0.356802	-0.0487695	-0.224178	-0.149103	-0.408492	-0.174	0.047423	-0.24857	-0.149	-0.035	0.068682	-0.195145
C.9	-0.045944	-0.145516	0.05536	-0.176862	-0.545198	-0.475826	-0.197807	-0.161373	0.025233	-0.114322	-0.054615	-0.16555	-0.174853	-0.39565	-0.356804	-0.0342586	-0.22185	-0.149103	-0.408492	-0.174	0.047422	-0.24857	-0.149	-0.035	0.068682	-0.195145
C.10	-0.04452	-0.138316	0.186476	0.276678	-0.506041	-0.421726	-0.205888	-0.157109	0.185177	-0.084844	-0.053555	-0.166276	-0.14547	-0.39716	0.436037	0.0737261	-0.192201	-0.099775	-0.413095	-0.18	0.054969	-0.2462	-0.145	-0.022	0.104186	-0.187465
C.11	-0.04452	-0.138316	0.189495	0.276678	-0.506041	-0.421726	-0.205888	-0.157109	0.185177	-0.084844	-0.053555	-0.166276	-0.14547	-0.39716	0.436043	0.0701931	-0.195688	-0.099775	-0.413095	-0.18	0.054968	-0.2462	-0.145	-0.022	0.104186	-0.187465
C.12	-0.044137	-0.27221	-0.239379	-0.381517	-0.408664	-0.717319	-0.354166	-0.26159	-0.327762	-0.26353	-0.093475	-0.244027	-0.36507	-0.61027	-0.612324	-0.280827	-0.446617	-0.3585	-0.664152	-0.254	0.016829	-0.42538	-0.257	-0.114	0.044954	-0.371923
C.13	-0.044137	-0.27221	-0.261098	-0.381517	-0.408664	-0.717319	-0.354166	-0.26159	-0.327762	-0.26353	-0.093475	-0.244027	-0.36507	-0.61027	-0.612326	-0.283421	-0.44209	-0.3585	-0.664152	-0.254	0.016834	-0.42538	-0.257	-0.114	0.044954	-0.371923
H.16	0.027115	0.081725	0.033512	0.043507	0.214307	0.238096	0.113671	0.083097	-0.001084	0.063722	0.02799	0.083144	0.089194	0.19847	0.002327	0.0269152	0.115541	0.074136	0.209139	0.088	-0.023188	0.12633	0.075	0.018	-0.04279	0.097964
H.17	0.029982	0.097241	0.025117	0.005058	0.197445	0.239902	0.101073	0.076103	-0.001084	0.044264	0.027469	0.083567	0.091838	0.19667	-0.060955	0.027992	0.124802	0.074949	0.199279	0.091	-0.022096	0.12188	0.074	0.018	-0.0368	0.098476
H.18	0.027266	0.078592	-0.00301	0.058084	0.21158	0.227733	0.107219	0.083046	-0.007981	0.060399	0.027982	0.083123	0.091062	0.19791	0.084511	0.0210435	0.114176	0.074572	0.20893	0.089	-0.020742	0.12595	0.075	0.018	-0.043025	0.097492
H.19	0.022647	0.078836	-0.020976	0.057198	0.190279	0.218087	0.095714	0.07521	-0.007981	0.050149	0.026252	0.081764	0.088698	0.19359	0.110514	0.017876	0.108116	0.069686	0.198376	0.089	-0.024693	0.12136	0.074	0.016	-0.032043	0.095792
H.20	0.027266	0.078592	-0.002944	0.058084	0.21158	0.227733	0.107219	0.083046	-0.007981	0.060399	0.027982	0.083123	0.091062	0.19791	0.084511	0.0180352	0.114068	0.074572	0.20893	0.089	-0.020741	0.12595	0.075	0.018	-0.043025	0.097492
H.21	0.022647	0.078836	-0.019423	0.057198	0.190279	0.218087	0.095714	0.07521	-0.007981	0.050149	0.026252	0.081764	0.088698	0.19359	0.110515	0.0144387	0.10766	0.069686	0.198376	0.089	-0.024693	0.12136	0.074	0.016	-0.032043	0.095792
H.22	0.025708	0.079167	-0.035774	-0.029733	0.220674	0.244809	0.112246	0.085068	-0.028041	0.064802	0.028498	0.083045	0.089987	0.19838	-0.034421	0.00604393	0.110178	0.071824	0.215108	0.088	-0.020908	0.13014	0.077	0.018	-0.044597	0.101927
H.23	0.026787	0.092239	-0.033189	-0.056955	0.20341	0.250781	0.103804	0.077224	-0.028041	0.047417	0.027588	0.08304	0.092765	0.19611	-0.115888	-0.000963618	0.117685	0.070016	0.20436	0.091	-0.020519	0.12508	0.076	0.018	-0.040967	0.10197
H.24	0.025708	0.079167	-0.035045	-0.029733	0.220674	0.244809	0.112246	0.085068	-0.028041	0.064802	0.028498	0.083045	0.089987	0.19838	-0.034422	0.00592008	0.110504	0.071824	0.215108	0.088	-0.020908	0.13014	0.077	0.018	-0.044597	0.101927
H.25	0.026787	0.092239	-0.033357	-0.056955	0.20341	0.250781	0.103804	0.077224	-0.028041	0.047417	0.027588	0.08304	0.092765	0.19611	-0.115891	0.000289921	0.118348	0.070016	0.20436	0.091	-0.020518	0.12508	0.076	0.018	-0.040967	0.10197
H.26	0.015551	0.080231	0.045238	0.079973	0.233261	0.247262	0.116319	0.085531	0.074937	0.078218	0.029924	0.081177	0.107293	0.20374	0.135215	0.0697995	0.135724	0.107327	0.219616	0.085	-0.01088	0.13851	0.082	0.033	-0.020227	0.118519
H.27	0.014572	0.08786	0.047183	0.091697	0.223938	0.240329	0.108304	0.082021	0.074937	0.072929	0.029518	0.080997	0.107988	0.20287	0.159287	0.0709142	0.134332	0.106677	0.214176	0.085	-0.012548	0.13603	0.082	0.033	-0.014055	0.118021
H.28	0.014166	0.058804	0.054068	0.088828	0.258029	0.217266	0.11325	0.091534	0.074937	0.082395	0.031479	0.082184	0.10946	0.21095	0.143045	0.0749327	0.138029	0.109202	0.224825	0.081	-0.007496	0.14305	0.085	0.036	-0.026721	0.12094
H.29	0.015551	0.080231	0.050735	0.079973	0.233261	0.247262	0.116319	0.085531	0.074937	0.078218	0.029924	0.081177	0.107293	0.20374	0.135215	0.0703433	0.134821	0.107327	0.219616	0.085	-0.010882	0.13851	0.082	0.033	-0.020227	0.118519
H.30	0.014572	0.08786	0.052677	0.091697	0.223938	0.240329	0.108304	0.082021	0.074937	0.072929	0.029518	0.080997	0.107988	0.20287	0.159287	0.0710869	0.134127	0.106677	0.214176	0.085	-0.012547	0.13603	0.082	0.033	-0.014055	0.118021
H.31	0.014166	0.058804	0.060507	0.088828	0.258029	0.217266	0.11325	0.091534	0.074937	0.082395	0.031479	0.082184	0.10946	0.21095	0.143045	0.0757033	0.136129	0.109202	0.224825	0.081	-0.0075	0.14305	0.085	0.036	-0.026721	0.12094
C	-0.045026	-0.206713	-0.018802	-0.030624	-0.619395	-0.739343	-0.352222	-0.260235	-0.029405	-0.238889	-0.092277	-0.244249	-0.317902	-0.61163	-0.028812	-0.164786	-0.382152	-0.306411	-0.674984	-0.256	0.029838	-0.42627	-0.253	-0.101	0.069487	-0.367278
C.1	-0.045026	-0.206713	-0.020903	-0.030624	-0.619395	-0.739343	-0.352222	-0.260235	-0.029405	-0.238889	-0.092277	-0.244249	-0.317902	-0.61163	-0.028812	-0.162456	-0.383457	-0.306411	-0.674984	-0.256	0.029837	-0.42627	-0.253	-0.101	0.069487	-0.367278
H	0.016037	0.068895	0.006636	0.009963	0.206465	0.275266	0.117279	0.086745	0.009802	0.07963	0.030759	0.081416	0.105967	0.20388	0.009615	0.0540463	0.126412	0.102014	0.224995	0.085	-0.011206	0.14208	0.084	0.034	-0.023162	0.122426
H.1	0.01688	0.068905	0.005987	0.010298	0.206465	0.232038	0.117472	0.086746	0.009802	0.07963	0.030759	0.081416	0.105967	0.20388	0.009599	0.0540388	0.126737	0.102198	0.224995	0.085	-0.009315	0.1421	0.085	0.034	-0.023162	0.122426
H.2	0.01688	0.068905	0.006664	0.010363	0.206465	0.232038	0.117472	0.086746	0.009802	0.07963	0.030759	0.081416	0.105967	0.20388	0.009599	0.053963	0.126037	0.102198	0.224995	0.085	-0.009315	0.14208	0.085	0.034	-0.023162	0.122426
H.3	0.016037	0.068895	0.007056	0.009963	0.206465	0.275266	0.117279	0.086745	0.009802	0.07963	0.030759	0.081416	0.105967	0.20388	0.009615	0.0535356	0.126739	0.102014	0.224995	0.085	-0.011206	0.14208	0.084	0.034	-0.023162	0.122426
H.4	0.01688	0.068905	0.00687	0.010298	0.206465	0.232038	0.117472	0.086746	0.009802	0.07963	0.030759	0.081416	0.105967	0.20388	0.009599	0.0533553	0.126752	0.102198	0.224995	0.085	-0.009315	0.14208	0.085	0.034	-0.023162	0.122426
H.5	0.01688	0.068905	0.00649	0.010363	0.206465	0.232038	0.117472	0.086746	0.009802	0.07963	0.030759	0.081416	0.105967	0.20388	0.009599	0.053571	0.126421	0.102198	0.224995	0.085	-0.009317	0.1421	0.085	0.034	-0.023162	0.122426
C	-0.042757	-0.069763	0.294839	0.334575	-0.579883	-0.438439	-0.197511	-0.15699	0.335111	-0.09254	-0.052296	-0.16605	-0.112246	-0.39786	0.363384	0.153232	-0.137551	-0.046423	-0.430366	-0.182	0.067411	-0.2493	-0.141	-0.008	0.120794	-0.17794
C.1	-0.044713	-0.235131	-0.2562	-0.329822	-0.555784	-0.789174	-0.343917	-0.264759	-0.284824	-0.243595	-0.093917	-0.244099	-0.353934	-0.61222	-0.387422	-0.28805	-0.44237	-0.360197	-0.66752	-0.25	0.020091	-0.42744	-0.258	-0.116	0.051649	-0.37219
C.2	-0.044713	-0.235131	-0.266276	-0.329822	-0.555784	-0.789174	-0.343917	-0.264759	-0.284824	-0.243595	-0.093917	-0.244099	-0.353934	-0.61222	-0.387434	-0.286713	-0.444227	-0.360197	-0.66752	-0.25	0.020087	-0.42744	-0.258	-0.116	0.051649	-0.37219
H	0.02254	0.065974	-0.050325	-0.052943	0.198381	0.275498	0.10572	0.084492	-0.063755	0.059915	0.029123	0.083037	0.089677	0.19685	-0.05185	-0.0043837	0.104411	0.065197	0.22055	0.088	-0.020184	0.13364	0.079	0.019	-0.045747	0.10565
H.1	0.02254	0.065974	-0.049502	-0.053544	0.198381	0.275498	0.10572	0.084492	-0.063755	0.059915	0.029123	0.083037	0.089677	0.19685	-0.05185	-0.00439286	0.104061	0.065197	0.22055	0.088	-0.020182	0.13364	0.079	0.019	-0.045747	0.10565
H.2	0.013827	0.055799	0.0459	0.063409	0.227815	0.241594	0.112777	0.09084	0.060341	0.081196	0.031142	0.081812	0.105586	0.20979	0.077058	0.0726606	0.133599	0.106182	0.224143	0.081	-0.007481	0.14247	0.085	0.035	-0.023697	0.119881
H.3	0.016333	0.074141	0.056706	0.076229	0.209765	0.245651	0.112088	0.083964	0.060341	0.074376	0.029901	0.081138	0.107397	0.20225	0.090261	0.0697335	0.134708	0.106015	0.219005	0.086	-0.013066	0.13799	0.082	0.033	-0.021301	0.117814
H.4	0.016333	0.074141	0.057135	0.076141	0.209765	0.245651	0.112088	0.083964	0.060341	0.074376	0.029901	0.081138	0.107397	0.20225	0.090261	0.0699931	0.135282	0.106015	0.219005	0.086	-0.013066	0.13799	0.082	0.033	-0.021301	0.117814
H.5	0.013827	0.055799	0.048845	0.063409	0.227815	0.241594	0.112777	0.09084	0.060341	0.081196	0.031142	0.081812	0.105586	0.20979	0.077062	0.0721679	0.133908	0.106182	0.224143	0.081	-0.007474	0.14247	0.085	0.035	-0.023697	0.119881
H.6	0.016333	0.074141	0.059147	0.076229	0.209765	0.245651	0.112088	0.083964	0.060341	0.074376	0.029901	0.081138	0.107397	0.20225	0.090264	0.0696248	0.134948	0.106015	0.219005	0.086	-0.013066	0.13799	0.082	0.033	-0.021301	0.117814
H.7	0.016333	0.074141	0.05973	0.076141	0.209765	0.245651	0.112088	0.083964	0.060341	0.074376	0.029901	0.081138	0.107397	0.20225	0.090264	0.0694316	0.135714	0.106015	0.219005	0.086	-0.01307	0.13799	0.082	0.033	-0.021301	0.117814
C	-0.045017	-0.096728	0.147723	0.162528	-0.552844	-0.374048	-0.191496	-0.160869	0.098504	-0.090454	-0.053737	-0.165773	-0.14136	-0.39753	0.218766	0.0497167	-0.177058	-0.095566	-0.422651	-0.176	0.056511	-0.25057	-0.146	-0.022	0.099387	-0.186673
C.1	-0.045017	-0.096728	0.152465	0.172773	-0.552844	-0.374048	-0.191496	-0.160869	0.107842	-0.090454	-0.053737	-0.165773	-0.14136	-0.39753	0.218766	0.0443238	-0.186901	-0.095566	-0.422651	-0.176	0.05651	-0.25057	-0.146	-0.022	0.099387	-0.186673
C.2	-0.045482	-0.24821	-0.285131	-0.354855	-0.508524	-0.749328	-0.350708	-0.262108	-0.271013	-0.254258	-0.093901	-0.244072	-0.358044	-0.60988	-0.439569	-0.279095	-0.448495	-0.362549	-0.668938	-0.254	0.021628	-0.42764	-0.258	-0.114	0.057159	-0.372225
C.3	-0.045482	-0.24821	-0.290683	-0.369436	-0.508524	-0.749328	-0.350708	-0.262108	-0.284729	-0.254258	-0.093901	-0.244072	-0.358044	-0.60988	-0.43957	-0.280861	-0.444585	-0.362549	-0.668938	-0.254	0.021631	-0.42764	-0.258	-0.114	0.057159	-0.372225
H	0.024627	0.070312	-0.024228	-0.024546	0.196654	0.206356	0.102622	0.082079	-0.007253	0.056414	0.028374	0.082897	0.090596	0.19586	-0.03564	0.00670614	0.107557	0.06847	0.214194	0.089	-0.021727	0.12936	0.077	0.018	-0.043857	0.100889
H.1	0.024627	0.070312	-0.024379	-0.024546	0.196654	0.206356	0.102622	0.082079	-0.007253	0.056414	0.028374	0.082897	0.090596	0.19586	-0.03564	0.00674667	0.10853	0.06847	0.214194	0.089	-0.021726	0.12936	0.077	0.018	-0.043858	0.100889
H.2	0.024627	0.070312	-0.025396	-0.025562	0.196654	0.206356	0.102622	0.082079	-0.00839	0.056414	0.028374	0.082897	0.090596	0.19586	-0.03564	0.00796031	0.110248	0.06847	0.214194	0.089	-0.021727	0.12936	0.077	0.018	-0.043858	0.100889
H.3	0.024627	0.070312	-0.024775	-0.025562	0.196654	0.206356	0.102622	0.082079	-0.00839	0.056414	0.028374	0.082897	0.090596	0.19586	-0.03564	0.00804089	0.109668	0.06847	0.214194	0.089	-0.021726	0.12936	0.077	0.018	-0.043857	0.100889
H.4	0.013783	0.055305	0.069548	0.09112	0.241609	0.211598	0.11281	0.090991	0.061791	0.082645	0.031229	0.081898	0.106849	0.21031	0.108627	0.0750583	0.136258	0.108823	0.224873	0.081	-0.009669	0.14301	0.085	0.036	-0.02734	0.12054
H.5	0.014839	0.07454	0.058268	0.074107	0.213226	0.249533	0.112075	0.08392	0.061791	0.07462	0.029831	0.081076	0.105682	0.20269	0.091728	0.0687941	0.135343	0.106176	0.219164	0.085	-0.012511	0.13824	0.082	0.033	-0.020745	0.118291
H.6	0.014839	0.07454	0.057541	0.074107	0.213226	0.249533	0.112075	0.08392	0.061791	0.07462	0.029831	0.081076	0.105682	0.20269	0.091728	0.0688255	0.135229	0.106176	0.219164	0.085	-0.012506	0.13824	0.082	0.033	-0.020745	0.118291
H.7	0.013783	0.055305	0.07069	0.09393	0.241609	0.211598	0.11281	0.090991	0.065104	0.082645	0.031229	0.081898	0.106849	0.21031	0.108627	0.0759506	0.13598	0.108823	0.224873	0.081	-0.009669	0.14301	0.085	0.036	-0.02734	0.12054
H.8	0.014839	0.07454	0.059404	0.077971	0.213226	0.249533	0.112075	0.08392	0.065104	0.07462	0.029831	0.081076	0.105682	0.20269	0.091729	0.069524	0.134668	0.106176	0.219164	0.085	-0.012513	0.13824	0.082	0.033	-0.020745	0.118291
H.9	0.014839	0.07454	0.058952	0.077971	0.213226	0.249533	0.112075	0.08392	0.065104	0.07462	0.029831	0.081076	0.105682	0.20269	0.091728	0.0696472	0.134405	0.106176	0.219164	0.085	-0.012507	0.13824	0.082	0.033	-0.020745	0.118291
C	-0.046583	-0.124457	-0.05073	-0.082395	-0.536207	-0.558682	-0.190154	-0.164864	-0.096899	-0.103275	-0.055044	-0.165356	-0.173756	-0.39719	0.010853	-0.072593	-0.229123	-0.145894	-0.414867	-0.17	0.051588	-0.25167	-0.15	-0.036	0.074792	-0.195176
C.1	-0.044584	-0.10889	0.143398	0.168631	-0.523192	-0.45826	-0.196519	-0.158151	0.158158	-0.088969	-0.053644	-0.165671	-0.143211	-0.39529	0.212635	0.059227	-0.187227	-0.101077	-0.42385	-0.18	0.056734	-0.25062	-0.146	-0.021	0.106042	-0.186483
C.2	-0.044584	-0.10889	0.143221	0.168631	-0.523192	-0.45826	-0.196519	-0.158151	0.158158	-0.088969	-0.053644	-0.165671	-0.143211	-0.39529	0.212679	0.0588854	-0.185837	-0.101077	-0.42385	-0.18	0.056734	-0.25062	-0.146	-0.021	0.106042	-0.186483
C.3	-0.044222	-0.249435	-0.197554	-0.255442	-0.474468	-0.694019	-0.350835	-0.262012	-0.227695	-0.257594	-0.093884	-0.244043	-0.356818	-0.6093	-0.336333	-0.264681	-0.437711	-0.357232	-0.668301	-0.254	0.019338	-0.42715	-0.258	-0.114	0.054962	-0.371602
C.4	-0.044222	-0.249435	-0.19878	-0.255442	-0.474468	-0.694019	-0.350835	-0.262012	-0.227695	-0.257594	-0.093884	-0.244043	-0.356818	-0.6093	-0.336373	-0.26442	-0.443113	-0.357232	-0.668301	-0.254	0.019337	-0.42715	-0.258	-0.114	0.054962	-0.371602
H	0.027145	0.073577	0.011996	0.019878	0.190309	0.220668	0.099354	0.079969	0.021398	0.052823	0.027758	0.082881	0.091812	0.195	-0.011477	0.021035	0.114555	0.071369	0.207927	0.091	-0.023191	0.12516	0.075	0.017	-0.042005	0.096158
H.1	0.027145	0.073577	0.011609	0.019886	0.190309	0.220668	0.099354	0.079969	0.021398	0.052823	0.027758	0.082881	0.091812	0.195	-0.011476	0.0208396	0.114119	0.071369	0.207927	0.091	-0.02319	0.12516	0.075	0.017	-0.042005	0.096158
H.2	0.02563	0.070941	-0.028252	-0.031536	0.197004	0.251198	0.102958	0.082065	-0.027866	0.056529	0.028329	0.08286	0.088418	0.19637	-0.046803	0.00568472	0.109041	0.06983	0.214346	0.088	-0.022024	0.12961	0.077	0.018	-0.04315	0.101366
H.3	0.02563	0.070941	-0.029478	-0.031982	0.197004	0.251198	0.102958	0.082065	-0.027866	0.056529	0.028329	0.08286	0.088418	0.19637	-0.046775	0.00540241	0.109309	0.06983	0.214346	0.088	-0.022023	0.12961	0.077	0.018	-0.04315	0.101366
H.4	0.02563	0.070941	-0.028908	-0.031536	0.197004	0.251198	0.102958	0.082065	-0.027866	0.056529	0.028329	0.08286	0.088418	0.19637	-0.046803	0.00572652	0.109166	0.06983	0.214346	0.088	-0.022024	0.12961	0.077	0.018	-0.04315	0.101366
H.5	0.02563	0.070941	-0.028936	-0.031982	0.197004	0.251198	0.102958	0.082065	-0.027866	0.056529	0.028329	0.08286	0.088418	0.19637	-0.046809	0.00567669	0.108536	0.06983	0.214346	0.088	-0.022023	0.12961	0.077	0.018	-0.04315	0.101366
H.6	0.015418	0.075767	0.039026	0.054109	0.218984	0.248309	0.111879	0.083824	0.050774	0.074817	0.029772	0.081021	0.105834	0.20266	0.070526	0.0664481	0.133214	0.106553	0.219181	0.085	-0.012931	0.13822	0.082	0.032	-0.020131	0.118279
H.7	0.015418	0.075767	0.039795	0.054198	0.218984	0.248309	0.111879	0.083824	0.050774	0.074817	0.029772	0.081021	0.105834	0.20266	0.07052	0.0666937	0.133347	0.106553	0.219181	0.085	-0.012927	0.13822	0.082	0.032	-0.020131	0.118279
H.8	0.013635	0.053667	0.046792	0.063337	0.243477	0.211936	0.113403	0.090867	0.050774	0.082684	0.031091	0.08175	0.106591	0.21013	0.082281	0.0711865	0.134609	0.107122	0.224604	0.082	-0.008769	0.14279	0.085	0.035	-0.029831	0.120225
H.9	0.015418	0.075767	0.039844	0.054109	0.218984	0.248309	0.111879	0.083824	0.050774	0.074817	0.029772	0.081021	0.105834	0.20266	0.070531	0.0665318	0.134376	0.106553	0.219181	0.085	-0.012936	0.13822	0.082	0.032	-0.020131	0.118279
H.10	0.015418	0.075767	0.039765	0.054198	0.218984	0.248309	0.111879	0.083824	0.050774	0.074817	0.029772	0.081021	0.105834	0.20266	0.07053	0.0665713	0.134863	0.106553	0.219181	0.085	-0.012927	0.13822	0.082	0.032	-0.020131	0.118279
H.11	0.013635	0.053667	0.047191	0.063337	0.243477	0.211936	0.113403	0.090867	0.050774	0.082684	0.031091	0.08175	0.106591	0.21013	0.082295	0.0711849	0.136414	0.107122	0.224604	0.082	-0.008765	0.14279	0.085	0.035	-0.029831	0.120225
C	-0.050734	-0.136815	-0.056864	-0.063259	-0.532891	-0.473279	-0.194689	-0.16218	-0.053346	-0.104241	-0.054946	-0.165248	-0.175923	-0.39512	-0.00516	-0.0740043	-0.23721	-0.148386	-0.416088	-0.174	0.047297	-0.25177	-0.15	-0.035	0.081192	-0.19361
C.1	-0.050734	-0.136815	-0.06137	-0.068967	-0.532891	-0.473279	-0.194689	-0.16218	-0.055988	-0.104241	-0.054946	-0.165248	-0.175923	-0.39512	-0.00516	-0.0631261	-0.233825	-0.148386	-0.416088	-0.174	0.047297	-0.25177	-0.15	-0.035	0.081192	-0.19361
C.2	-0.047097	-0.110387	0.230891	0.275139	-0.496617	-0.412538	-0.200683	-0.158071	0.245095	-0.086096	-0.053609	-0.165634	-0.141844	-0.39477	0.311336	0.0788837	-0.174206	-0.094904	-0.423275	-0.18	0.054595	-0.25016	-0.146	-0.021	0.10392	-0.187823
C.3	-0.047097	-0.110387	0.228161	0.275778	-0.496617	-0.412538	-0.200683	-0.158071	0.245139	-0.086096	-0.053609	-0.165634	-0.141844	-0.39477	0.311336	0.0751276	-0.179229	-0.094904	-0.423275	-0.18	0.054595	-0.25016	-0.146	-0.021	0.10392	-0.187823
C.4	-0.046333	-0.250637	-0.25094	-0.341392	-0.449158	-0.725244	-0.353926	-0.261984	-0.310091	-0.261677	-0.093949	-0.244104	-0.356945	-0.60926	-0.412912	-0.275842	-0.446942	-0.356514	-0.668298	-0.254	0.025107	-0.42721	-0.258	-0.114	0.054422	-0.372525
C.5	-0.046333	-0.250637	-0.253468	-0.338341	-0.449158	-0.725244	-0.353926	-0.261984	-0.307422	-0.261677	-0.093949	-0.244104	-0.356945	-0.60926	-0.412912	-0.273986	-0.439326	-0.356514	-0.668298	-0.254	0.025106	-0.42721	-0.258	-0.114	0.054422	-0.372525
H	0.024512	0.074124	0.00642	0.004378	0.190846	0.205583	0.100061	0.079958	0.002546	0.053085	0.027711	0.082842	0.089688	0.19552	-0.020932	0.0229292	0.115086	0.071187	0.208075	0.09	-0.024185	0.12542	0.075	0.017	-0.041277	0.096301
H.1	0.024512	0.074124	0.005744	0.004378	0.190846	0.205583	0.100061	0.079958	0.002546	0.053085	0.027711	0.082842	0.089688	0.19552	-0.020932	0.0229828	0.114755	0.071187	0.208075	0.09	-0.024184	0.12542	0.075	0.017	-0.041277	0.096301
H.2	0.024512	0.074124	0.006749	0.005731	0.190846	0.205583	0.100061	0.079958	0.003309	0.053085	0.027711	0.082842	0.089688	0.19552	-0.020932	0.0207757	0.114422	0.071187	0.208075	0.09	-0.024185	0.12542	0.075	0.017	-0.041277	0.096301
H.3	0.024512	0.074124	0.008599	0.005731	0.190846	0.205583	0.100061	0.079958	0.003309	0.053085	0.027711	0.082842	0.089688	0.19552	-0.020932	0.0208295	0.114076	0.071187	0.208075	0.09	-0.024184	0.12542	0.075	0.017	-0.041277	0.096301
H.4	0.023545	0.072091	-0.045913	-0.051489	0.201096	0.251959	0.102546	0.081986	-0.045233	0.056721	0.02828	0.082814	0.088607	0.19638	-0.06085	0.00343774	0.106692	0.069214	0.214378	0.088	-0.021145	0.1296	0.077	0.018	-0.04275	0.101053
H.5	0.023545	0.072091	-0.044404	-0.051489	0.201096	0.251959	0.102546	0.081986	-0.045233	0.056721	0.02828	0.082814	0.088607	0.19638	-0.06085	0.00361656	0.106746	0.069214	0.214378	0.088	-0.021146	0.1296	0.077	0.018	-0.04275	0.101053
H.6	0.023545	0.072091	-0.043915	-0.051552	0.201096	0.251959	0.102546	0.081986	-0.045288	0.056721	0.02828	0.082814	0.088607	0.19638	-0.06085	0.00391246	0.107478	0.069214	0.214378	0.088	-0.021145	0.1296	0.077	0.018	-0.04275	0.101053
H.7	0.023545	0.072091	-0.042837	-0.051552	0.201096	0.251959	0.102546	0.081986	-0.045288	0.056721	0.02828	0.082814	0.088607	0.19638	-0.06085	0.00384748	0.107838	0.069214	0.214378	0.088	-0.021146	0.1296	0.077	0.018	-0.04275	0.101053
H.8	0.016548	0.053345	0.052521	0.0757	0.25551	0.208038	0.117991	0.090798	0.068021	0.082649	0.031055	0.081712	0.106517	0.2101	0.091871	0.0726128	0.136302	0.107557	0.22454	0.082	-0.009551	0.14275	0.084	0.035	-0.031532	0.122814
H.9	0.015494	0.075969	0.051603	0.074491	0.219636	0.243969	0.113046	0.083778	0.068021	0.074876	0.029738	0.080986	0.105808	0.20263	0.089214	0.0684487	0.135069	0.105723	0.219107	0.085	-0.013393	0.13817	0.082	0.032	-0.019974	0.118218
H.10	0.015494	0.075969	0.051393	0.074491	0.219636	0.243969	0.113046	0.083778	0.068021	0.074876	0.029738	0.080986	0.105808	0.20263	0.089214	0.0686341	0.134857	0.105723	0.219107	0.085	-0.013394	0.13817	0.082	0.032	-0.019974	0.118218
H.11	0.016548	0.053345	0.05286	0.074602	0.25551	0.208038	0.117991	0.090798	0.067295	0.082649	0.031055	0.081712	0.106517	0.2101	0.091871	0.0722094	0.13442	0.107557	0.22454	0.082	-0.00955	0.14275	0.084	0.035	-0.031532	0.122814
H.12	0.015494	0.075969	0.052349	0.073812	0.219636	0.243969	0.113046	0.083778	0.067295	0.074876	0.029738	0.080986	0.105808	0.20263	0.089214	0.0680054	0.133487	0.105723	0.219107	0.085	-0.013394	0.13817	0.082	0.032	-0.019974	0.118218
H.13	0.015494	0.075969	0.052421	0.073812	0.219636	0.243969	0.113046	0.083778	0.067295	0.074876	0.029738	0.080986	0.105808	0.20263	0.089214	0.0683149	0.133353	0.105723	0.219107	0.085	-0.013395	0.13817	0.082	0.032	-0.019974	0.118218
C	-0.046067	-0.149016	-0.100441	-0.123818	-0.523949	-0.539648	-0.200055	-0.159471	-0.05674	-0.101625	-0.054854	-0.165146	-0.178215	-0.39309	-0.154832	-0.0598708	-0.240683	-0.149161	-0.417316	-0.178	0.049574	-0.25193	-0.15	-0.033	0.08747	-0.194885
C.1	-0.046106	-0.137977	0.059617	0.076777	-0.512815	-0.474623	-0.1968	-0.162115	0.040321	-0.104868	-0.05492	-0.16522	-0.174489	-0.39462	0.175245	-0.0484975	-0.228739	-0.145204	-0.415513	-0.174	0.04665	-0.25128	-0.15	-0.035	0.07862	-0.194575
C.2	-0.046106	-0.137977	0.053755	0.076777	-0.512815	-0.474623	-0.1968	-0.162115	0.040321	-0.104868	-0.05492	-0.16522	-0.174489	-0.39462	0.175245	-0.045869	-0.231294	-0.145204	-0.415513	-0.174	0.046649	-0.25128	-0.15	-0.035	0.07862	-0.194575
C.3	-0.044414	-0.111363	0.175771	0.205015	-0.479421	-0.412487	-0.195976	-0.158021	0.178754	-0.08771	-0.05367	-0.165692	-0.14203	-0.39468	0.246981	0.065221	-0.176926	-0.095021	-0.42328	-0.18	0.052476	-0.25022	-0.146	-0.021	0.104029	-0.186054
C.4	-0.044414	-0.111363	0.179997	0.205015	-0.479421	-0.412487	-0.195976	-0.158021	0.178754	-0.08771	-0.05367	-0.165692	-0.14203	-0.39468	0.246981	0.0672398	-0.173861	-0.095021	-0.42328	-0.18	0.052476	-0.25022	-0.146	-0.021	0.104029	-0.186054
C.5	-0.044267	-0.251108	-0.26465	-0.355453	-0.4315	-0.7246	-0.35235	-0.261986	-0.314605	-0.262735	-0.093966	-0.24412	-0.356958	-0.60926	-0.440882	-0.271518	-0.442708	-0.358465	-0.668293	-0.254	0.024861	-0.42717	-0.258	-0.114	0.053226	-0.371561
C.6	-0.044267	-0.251108	-0.280434	-0.355453	-0.4315	-0.7246	-0.35235	-0.261986	-0.314605	-0.262735	-0.093966	-0.24412	-0.356958	-0.60926	-0.440882	-0.272862	-0.442026	-0.358465	-0.668293	-0.254	0.024865	-0.42717	-0.258	-0.114	0.053226	-0.371561
H	0.02685	0.074589	0.005164	0.006022	0.192394	0.232739	0.101023	0.079956	-0.007784	0.053381	0.02767	0.082807	0.087585	0.19604	-0.005839	0.0208531	0.11539	0.071409	0.208228	0.089	-0.023646	0.12568	0.075	0.017	-0.040498	0.097148
H.1	0.02685	0.074589	0.007313	0.006179	0.192394	0.232739	0.101023	0.079956	-0.007784	0.053381	0.02767	0.082807	0.087585	0.19604	-0.005839	0.0207232	0.114556	0.071409	0.208228	0.089	-0.023647	0.12568	0.075	0.017	-0.040498	0.097148
H.2	0.02693	0.075213	-0.014599	-0.019531	0.193671	0.22214	0.100257	0.079882	-0.012808	0.053437	0.027665	0.082798	0.089876	0.19552	-0.049397	0.0191029	0.113894	0.071639	0.208109	0.09	-0.023411	0.12541	0.075	0.017	-0.040884	0.096679
H.3	0.02693	0.075213	-0.015124	-0.019311	0.193671	0.22214	0.100257	0.079882	-0.012808	0.053437	0.027665	0.082798	0.089876	0.19552	-0.049397	0.0190014	0.113445	0.071639	0.208109	0.09	-0.023412	0.12541	0.075	0.017	-0.040884	0.096679
H.4	0.02693	0.075213	-0.013588	-0.019531	0.193671	0.22214	0.100257	0.079882	-0.012808	0.053437	0.027665	0.082798	0.089876	0.19552	-0.049397	0.0181839	0.11459	0.071639	0.208109	0.09	-0.023411	0.12541	0.075	0.017	-0.040884	0.096679
H.5	0.02693	0.075213	-0.012905	-0.019311	0.193671	0.22214	0.100257	0.079882	-0.012808	0.053437	0.027665	0.082798	0.089876	0.19552	-0.049397	0.0182224	0.114481	0.071639	0.208109	0.09	-0.023412	0.12541	0.075	0.017	-0.040884	0.096679
H.6	0.025524	0.072359	-0.031972	-0.03544	0.203417	0.246666	0.103037	0.081944	-0.027369	0.056687	0.028251	0.082783	0.088597	0.19636	-0.045665	0.00522648	0.107073	0.069339	0.214304	0.088	-0.021862	0.12956	0.077	0.018	-0.042673	0.101314
H.7	0.025524	0.072359	-0.033281	-0.035148	0.203417	0.246666	0.103037	0.081944	-0.027369	0.056687	0.028251	0.082783	0.088597	0.19636	-0.045665	0.00552544	0.107082	0.069339	0.214304	0.088	-0.021863	0.12956	0.077	0.018	-0.042673	0.101314
H.8	0.025524	0.072359	-0.031485	-0.03544	0.203417	0.246666	0.103037	0.081944	-0.027369	0.056687	0.028251	0.082783	0.088597	0.19636	-0.045665	0.00476624	0.106314	0.069339	0.214304	0.088	-0.021862	0.12956	0.077	0.018	-0.042673	0.101314
H.9	0.025524	0.072359	-0.032899	-0.035148	0.203417	0.246666	0.103037	0.081944	-0.027369	0.056687	0.028251	0.082783	0.088597	0.19636	-0.045665	0.00457785	0.106304	0.069339	0.214304	0.088	-0.021863	0.12956	0.077	0.018	-0.042673	0.101314
H.10	0.015366	0.076101	0.053433	0.076423	0.222304	0.246261	0.11214	0.083771	0.07068	0.074906	0.029728	0.080977	0.105788	0.20262	0.093461	0.0674903	0.133984	0.106412	0.219096	0.085	-0.012575	0.13816	0.082	0.032	-0.019723	0.118185
H.11	0.015366	0.076101	0.054265	0.076243	0.222304	0.246261	0.11214	0.083771	0.07068	0.074906	0.029728	0.080977	0.105788	0.20262	0.093461	0.0675266	0.133848	0.106412	0.219096	0.085	-0.012577	0.13816	0.082	0.032	-0.019723	0.118185
H.12	0.013549	0.053207	0.061013	0.086234	0.254531	0.21866	0.113262	0.090737	0.07068	0.082685	0.031026	0.081682	0.106478	0.21007	0.105113	0.0722696	0.134977	0.107082	0.224497	0.081	-0.009427	0.14271	0.084	0.035	-0.032552	0.120128
H.13	0.015366	0.076101	0.05782	0.076423	0.222304	0.246261	0.11214	0.083771	0.07068	0.074906	0.029728	0.080977	0.105788	0.20262	0.093461	0.0676235	0.133706	0.106412	0.219096	0.085	-0.01258	0.13816	0.082	0.032	-0.019723	0.118185
H.14	0.015366	0.076101	0.058284	0.076243	0.222304	0.246261	0.11214	0.083771	0.07068	0.074906	0.029728	0.080977	0.105788	0.20262	0.093461	0.0678182	0.133691	0.106412	0.219096	0.085	-0.012582	0.13816	0.082	0.032	-0.019723	0.118185
H.15	0.013549	0.053207	0.06495	0.086234	0.254531	0.21866	0.113262	0.090737	0.07068	0.082685	0.031026	0.081682	0.106478	0.21007	0.105113	0.0724693	0.134754	0.107082	0.224497	0.081	-0.009423	0.14271	0.084	0.035	-0.032552	0.120128
O	-0.846188	-1.1997	-1.20771	-1.21521	-1.39444	-1.2754	-1.10156	-1.1997	-1.21511	-1.07348	-0.922212	-1.08792	-1.21077	-1.34256	-1.20812	-1.26258	-1.26539	-1.24219	-1.33129	-1.14	-1.40171	-1.23444	-0.951	-1.057	-0.973111	-1.10156
H	-0.153622	0.199696	0.207714	0.215212	0.394439	0.275399	0.101564	0.199696	0.215115	0.073481	-0.077788	0.087919	0.21077	0.34256	0.208124	0.261995	0.264877	0.242192	0.33129	0.14	0.401714	0.23444	-0.049	0.057	-0.026889	0.101564
O	-0.268944	-0.647027	-0.663643	-0.657474	-0.85111	-0.84141	-0.633162	-0.64703	-0.657292	-0.45025	-0.308553	-0.588968	-0.807629	-0.91099	-0.667865	-0.787136	-0.815246	-0.74796	-0.880762	-0.536	-1.08647	-0.68838	-0.474	-0.663	-0.466345	-0.786828
H	0.147748	0.310952	0.31908	0.315339	0.448875	0.373279	0.327279	0.310951	0.315257	0.244525	0.166974	0.280772	0.393847	0.45591	0.320905	0.373794	0.38722	0.356041	0.395133	0.246	0.495374	0.32383	0.226	0.321	0.230478	0.359011
H.1	0.121232	0.336075	0.344563	0.342136	0.402235	0.468131	0.305883	0.336077	0.342035	0.205726	0.141579	0.308196	0.413782	0.45508	0.346961	0.412274	0.426606	0.391919	0.485629	0.29	0.591096	0.36455	0.248	0.342	0.235867	0.427817
O	-0.553451	-1.09941	-1.07575	-1.06188	-0.938731	-1.00308	-1.10702	-0.955573	-1.0616	-0.837464	-0.607606	-0.837204	-1.05489	-1.19034	-1.07761	-1.14905	-1.14542	-1.04833	-1.12291	-0.879	-1.31224	-0.99784	-0.698	-0.87	-0.968033	-1.09942
H	-0.04636	0.255587	0.250715	0.245375	0.351992	0.237862	0.263423	0.248661	0.245258	0.102041	0.012759	0.179896	0.288943	0.38225	0.253226	0.310542	0.316868	0.275298	0.370998	0.212	0.463151	0.27188	0.093	0.162	0.065328	0.331242
O.1	-0.443752	-1.01925	-0.989253	-0.97328	-1.25137	-0.9614	-0.980223	-0.833434	-0.97296	-0.69455	-0.493094	-0.774939	-0.991705	-1.07419	-0.990234	-1.06221	-1.06931	-0.95453	-1.0568	-0.846	-1.29689	-0.89247	-0.636	-0.804	-0.919902	-1.0297
H.1	0.026572	0.569859	0.529955	0.511018	0.534585	0.44867	0.540815	0.264918	0.510653	0.306843	0.029298	0.205307	0.417188	0.4809	0.527732	0.55805	0.543253	0.415663	0.409728	0.324	0.64402	0.32071	0.094	0.29	0.692871	0.429147
H.2	0.017041	0.293208	0.28433	0.27877	0.303522	0.277951	0.283005	0.275438	0.278649	0.12313	0.058643	0.226939	0.340463	0.40139	0.286883	0.340932	0.352763	0.311897	0.398981	0.19	0.501954	0.29771	0.148	0.223	0.129736	0.36873
N	0.074867	0.588914	0.687416	0.688783	-0.313806	-0.774009	-0.119898	0.310763	0.68753	0.293086	-0.005867	-0.005867	0.508923	0.12724	0.650522	0.734685	0.574046	0.446286	0.144419	0.008	-0.249416	0.27937	0.032	0.299	0.847989	0.082002
N.1	-0.536666	-0.793368	-0.841954	-0.843256	-0.34433	-0.108056	-0.43875	-0.654149	-0.842629	-0.645285	-0.495826	-0.495826	-0.753085	-0.56177	-0.824144	-0.866295	-0.786758	-0.721813	-0.570702	-0.504	-0.373676	-0.63811	-0.514	-0.648	-0.924037	-0.53975
N.2	-0.53938	-0.795545	-0.845462	-0.845527	-0.341863	-0.117935	-0.441353	-0.656617	-0.844901	-0.647801	-0.498307	-0.498307	-0.755839	-0.56547	-0.826378	-0.869266	-0.788579	-0.724473	-0.573717	-0.504	-0.376908	-0.64127	-0.517	-0.651	-0.923952	-0.542252
N	-0.216611	-0.868876	-0.888559	-0.866616	-0.884225	-0.869496	-0.754772	-0.86888	-0.866183	-0.46382	-0.277643	-0.817918	-0.95082	-1.04751	-0.906949	-1.00525	-1.05103	-0.908367	-1.06945	-0.806	-1.05059	-0.76957	-0.693	-0.87	-0.412	-1.0225
H	0.071955	0.291341	0.297986	0.290737	0.296382	0.29774	0.253489	0.291338	0.290592	0.154661	0.092337	0.274275	0.317848	0.34921	0.304259	0.336563	0.351449	0.304734	0.359515	0.27	0.35193	0.25795	0.232	0.291	0.138234	0.344243
H.1	0.070884	0.290487	0.297436	0.289538	0.294017	0.264911	0.251553	0.290486	0.289393	0.153852	0.092039	0.27394	0.317038	0.34888	0.30314	0.33563	0.350804	0.303514	0.359191	0.27	0.350433	0.25772	0.231	0.291	0.137352	0.343178
H.2	0.07278	0.287048	0.293137	0.286341	0.293826	0.306845	0.24973	0.287049	0.286198	0.155307	0.093267	0.269703	0.315934	0.34942	0.29955	0.331183	0.346746	0.30012	0.350749	0.266	0.348226	0.2539	0.23	0.288	0.136414	0.335084
N	0.087445	0.580696	0.715434	0.746266	-0.448798	-0.722582	-0.141338	0.310073	0.742067	0.396563	0.007373	0.006551	0.502905	0.14272	0.697266	0.768139	0.591654	0.438153	0.154962	0.029	-0.220664	0.28741	0.043	0.301	0.888391	0.011186
N.1	-0.505251	-0.757951	-0.813011	-0.824325	-0.182034	-0.19035	-0.447382	-0.619191	-0.822745	-0.639134	-0.467943	-0.467985	-0.716892	-0.52779	-0.799599	-0.840478	-0.75367	-0.685119	-0.540369	-0.451	-0.342186	-0.60805	-0.486	-0.616	-0.935643	-0.467811
N.2	-0.473001	-0.80403	-0.884754	-0.915788	-0.608531	-0.013327	-0.390776	-0.609716	-0.911963	-0.688332	-0.41519	-0.431013	-0.715063	-0.59525	-0.883074	-0.923728	-0.820409	-0.700546	-0.568566	-0.462	-0.41171	-0.62956	-0.448	-0.621	-0.984981	-0.50653
N.3	-0.247193	-1.09943	-1.05619	-1.03663	-0.763236	-1.04434	-0.925273	-0.903765	-1.03503	-0.536694	-0.318266	-0.858541	-1.01355	-1.0943	-1.07309	-1.13649	-1.15198	-0.953453	-1.10033	-0.884	-1.11953	-0.80941	-0.729	-0.902	-0.546362	-1.11651
H	0.04257	0.298104	0.28621	0.278534	0.274509	0.310404	0.221165	0.275453	0.278371	0.123651	0.068059	0.25049	0.295195	0.32921	0.294667	0.320944	0.333669	0.281416	0.328444	0.231	0.317506	0.23504	0.208	0.258	0.111522	0.309357
H.1	0.043945	0.307106	0.297506	0.293586	0.285195	0.266444	0.244872	0.275814	0.293174	0.127302	0.069238	0.251716	0.297701	0.33099	0.305308	0.324205	0.336199	0.284227	0.330662	0.232	0.319249	0.23679	0.208	0.26	0.113895	0.327162
H.2	0.056241	0.475503	0.454811	0.458362	0.442895	0.393753	0.438732	0.271314	0.456127	0.216644	0.056729	0.248782	0.349707	0.41441	0.458527	0.48446	0.4625	0.335322	0.395195	0.304	0.45733	0.28778	0.204	0.319	0.353178	0.443147
N	0.077217	0.343172	0.694247	0.694392	-0.309409	-0.765963	-0.106099	0.320747	0.693133	0.295858	-0.005168	-0.005168	0.511029	0.12856	0.656004	0.74056	0.582229	0.454409	0.145632	0.008	-0.233855	0.28098	0.032	0.302	0.852634	0.019078
N.1	-0.539622	-0.673053	-0.84864	-0.848631	-0.343692	-0.130536	-0.449191	-0.66186	-0.848003	-0.649438	-0.498908	-0.498908	-0.757171	-0.56651	-0.829347	-0.872537	-0.792868	-0.729369	-0.574631	-0.504	-0.385299	-0.64239	-0.518	-0.652	-0.926268	-0.511423
N.2	-0.536933	-0.670119	-0.845608	-0.845761	-0.346899	-0.103501	-0.44471	-0.6589	-0.84513	-0.64642	-0.495924	-0.495924	-0.753857	-0.56205	-0.826658	-0.869101	-0.790174	-0.72504	-0.571002	-0.504	-0.380846	-0.63859	-0.515	-0.65	-0.926366	-0.507655
O	-0.269515	-0.675576	-0.690288	-0.685161	-0.827698	-0.822189	-0.634276	-0.67558	-0.684965	-0.421842	-0.303174	-0.627158	-0.853673	-0.90867	-0.694562	-0.819536	-0.848891	-0.780073	-0.945578	-0.577	-1.16604	-0.72276	-0.51	-0.7	-0.493245	-0.856468
H	0.137263	0.335603	0.342925	0.340058	0.419396	0.400969	0.320506	0.335605	0.339961	0.21607	0.15382	0.310846	0.424886	0.45492	0.345024	0.405901	0.420457	0.386884	0.464428	0.285	0.57379	0.35793	0.253	0.348	0.246352	0.421993
H.1	0.132001	0.339973	0.347363	0.345103	0.408303	0.42122	0.31377	0.339976	0.345003	0.205772	0.149354	0.316312	0.428787	0.45375	0.349537	0.41258	0.427294	0.393189	0.481151	0.292	0.592249	0.36483	0.257	0.352	0.246893	0.434474
N	0.094136	0.524263	0.717468	0.747624	-0.503506	-0.706847	-0.117595	0.578978	0.743143	0.377306	0.016581	0.015147	0.511516	0.15357	0.715195	0.775369	0.604051	0.445148	0.161779	0.039	-0.220516	0.29371	0.051	0.31	0.898009	0.022166
N.1	-0.450594	-0.821146	-0.869128	-0.902275	-0.608718	-0.067323	-0.421916	-0.726029	-0.897992	-0.683953	-0.38775	-0.414832	-0.724945	-0.60661	-0.881181	-0.930353	-0.843287	-0.698427	-0.563497	-0.46	-0.409278	-0.61439	-0.434	-0.62	-1.01366	-0.511974
N.2	-0.489734	-0.688509	-0.793852	-0.804137	-0.334829	-0.166973	-0.421828	-0.731951	-0.802476	-0.616645	-0.452186	-0.452261	-0.69744	-0.50846	-0.787224	-0.822679	-0.736233	-0.668262	-0.522254	-0.437	-0.325861	-0.59022	-0.47	-0.599	-0.916219	-0.449099
O	-0.332477	-0.881527	-0.839722	-0.839282	-0.515468	-0.912305	-0.853825	-0.677211	-0.837593	-0.53618	-0.372257	-0.695208	-0.930788	-0.97899	-0.838328	-0.953148	-0.975447	-0.852796	-1.00616	-0.719	-1.26827	-0.79266	-0.564	-0.753	-0.727718	-0.968179
H	0.08338	0.514451	0.442793	0.453881	0.544645	0.479996	0.509275	0.247071	0.451362	0.278843	0.077463	0.260638	0.433377	0.50462	0.444604	0.52967	0.536698	0.40096	0.479082	0.326	0.664416	0.36208	0.198	0.351	0.531604	0.49625
H.1	0.096334	0.352468	0.342441	0.344189	0.417876	0.373452	0.305888	0.309133	0.343556	0.18063	0.118151	0.286515	0.408279	0.43586	0.346933	0.398945	0.412665	0.373376	0.45105	0.251	0.559511	0.34148	0.22	0.312	0.227984	0.410836
N	0.078655	-0.058017	0.698117	0.697019	-0.275747	-0.755884	-0.107943	-0.058028	0.695753	0.297001	-0.00456	-0.00456	0.51282	0.12967	0.659564	0.745963	0.585694	0.453939	0.14666	0.009	-0.238412	0.28236	0.033	0.305	0.85691	0.015889
N.1	-0.54378	-0.476638	-0.853273	-0.853165	-0.356107	-0.152835	-0.453382	-0.476654	-0.852535	-0.653442	-0.502613	-0.502613	-0.761844	-0.57214	-0.834185	-0.879153	-0.79857	-0.733768	-0.579284	-0.505	-0.389084	-0.64742	-0.522	-0.657	-0.928303	-0.514183
N.2	-0.533733	-0.465345	-0.844844	-0.843854	-0.368145	-0.091281	-0.438675	-0.465364	-0.843218	-0.643559	-0.492828	-0.492828	-0.750976	-0.55754	-0.825379	-0.867691	-0.787218	-0.720171	-0.567376	-0.505	-0.372504	-0.63495	-0.511	-0.648	-0.928607	-0.501707
F	-0.226072	-0.413235	-0.418711	-0.42021	-0.570742	-0.57157	-0.451286	-0.413234	-0.420118	-0.321441	-0.229823	-0.288521	-0.497467	-0.5524	-0.40377	-0.486866	-0.493701	-0.458204	-0.570318	-0.24	-0.706475	-0.45886	-0.303	-0.427	-0.386893	-0.514208
H	0.225596	0.413235	0.418711	0.42021	0.570742	0.57157	0.451286	0.413235	0.420118	0.321441	0.229823	0.288521	0.497467	0.5524	0.40377	0.486343	0.493114	0.458204	0.570318	0.24	0.706475	0.45886	0.303	0.427	0.386893	0.514208
N	0.108243	0.349089	0.653604	0.645705	-0.325424	-0.662021	-0.072737	0.693784	0.644429	0.303708	0.039002	0.034072	0.516903	0.16412	0.631142	0.731534	0.581725	0.44591	0.167272	0.037	-0.205964	0.30092	0.069	0.319	0.910085	0.085068
N.1	-0.398799	-0.69748	-0.772402	-0.768538	-0.606493	-0.116153	-0.488625	-0.756284	-0.767652	-0.601548	-0.346224	-0.39456	-0.718225	-0.58698	-0.755941	-0.868988	-0.799376	-0.663548	-0.536747	-0.461	-0.408619	-0.56922	-0.41	-0.599	-1.03371	-0.528182
N.2	-0.452754	-0.580637	-0.730885	-0.729136	-0.401796	-0.071771	-0.359634	-0.752918	-0.728545	-0.551912	-0.415656	-0.415982	-0.651112	-0.4618	-0.719617	-0.761725	-0.686332	-0.625488	-0.478543	-0.435	-0.285637	-0.54588	-0.433	-0.56	-0.859147	-0.427351
F	-0.358279	-0.662484	-0.560558	-0.55235	-0.319501	-0.720821	-0.654455	-0.485767	-0.552265	-0.477555	-0.353896	-0.410276	-0.575634	-0.64761	-0.535347	-0.614996	-0.616487	-0.563534	-0.678233	-0.408	-0.830903	-0.58073	-0.414	-0.519	-0.787897	-0.654185
H	0.098341	0.591511	0.410242	0.404319	0.653214	0.570767	0.575451	0.301107	0.404033	0.327307	0.076774	0.186746	0.428068	0.53226	0.379763	0.51259	0.517677	0.40666	0.526251	0.269	0.731123	0.39491	0.187	0.358	0.770671	0.524651
N	0.075744	0.591724	0.693694	0.693532	-0.31367	-0.784338	-0.09462	0.312178	0.692282	0.295305	-0.005324	-0.005324	0.51056	0.12827	0.654888	0.739416	0.579208	0.450047	0.145363	0.008	-0.236746	0.28063	0.032	0.301	0.851587	0.082275
N.1	-0.540511	-0.797644	-0.848663	-0.848686	-0.340927	-0.116017	-0.455045	-0.658144	-0.848062	-0.649705	-0.499367	-0.499367	-0.757533	-0.56716	-0.829267	-0.872533	-0.792697	-0.727868	-0.575148	-0.504	-0.384143	-0.6429	-0.518	-0.653	-0.925726	-0.543047
N.2	-0.536794	-0.794081	-0.845031	-0.844847	-0.345403	-0.099645	-0.450335	-0.654102	-0.844221	-0.645599	-0.495309	-0.495309	-0.753027	-0.56111	-0.825621	-0.867769	-0.786773	-0.722179	-0.570215	-0.504	-0.379111	-0.63773	-0.514	-0.649	-0.92586	-0.539228
S	-0.08431	-0.249448	-0.274608	-0.28203	-0.835206	-0.55452	-0.344898	-0.249448	-0.281909	-0.222023	-0.113518	-0.239267	-0.257983	-0.30217	-0.274552	-0.397983	-0.366871	-0.329873	-0.325347	-0.237	0.037401	-0.21245	-0.273	-0.316	-0.113785	-0.303642
H	0.041237	0.126596	0.139295	0.14274	0.420332	0.291272	0.174378	0.126595	0.142679	0.112251	0.054465	0.120339	0.126835	0.14691	0.13901	0.201008	0.182748	0.166739	0.164798	0.119	-0.042065	0.1062	0.136	0.154	0.057137	0.156288
H.1	0.044281	0.122852	0.135313	0.13929	0.414875	0.263248	0.17052	0.122852	0.139231	0.109772	0.059053	0.118928	0.131148	0.15526	0.135541	0.195839	0.182246	0.163134	0.160549	0.117	0.004663	0.10625	0.138	0.162	0.056648	0.147354
N	0.095064	0.549184	0.680341	0.66934	-0.477646	-0.81002	-0.129085	0.321433	0.663871	0.400324	0.017817	0.016427	0.511775	0.15649	0.613811	0.755055	0.564646	0.439957	0.163048	0.034	-0.230857	0.29481	0.052	0.306	0.92955	0.023018
N.1	-0.44737	-0.733423	-0.818458	-0.808956	-0.783824	0.093444	-0.362745	-0.606122	-0.803518	-0.692249	-0.387259	-0.414492	-0.724978	-0.58597	-0.75313	-0.901875	-0.761557	-0.67179	-0.555808	-0.455	-0.399527	-0.61983	-0.434	-0.603	-1.10371	-0.502975
N.2	-0.484363	-0.735171	-0.780179	-0.775375	-0.381339	-0.159385	-0.437404	-0.593434	-0.773393	-0.616991	-0.447058	-0.447129	-0.690801	-0.50244	-0.751435	-0.808788	-0.719861	-0.662984	-0.517455	-0.442	-0.30926	-0.58545	-0.465	-0.593	-0.953709	-0.443998
S	-0.192741	-0.513676	-0.492273	-0.487071	-0.45647	-0.742889	-0.650143	-0.405318	-0.486059	-0.409569	-0.242804	-0.367016	-0.413315	-0.43527	-0.466517	-0.613759	-0.550048	-0.492881	-0.460564	-0.387	-0.187599	-0.34689	-0.393	-0.471	-0.419387	-0.50416
H	-0.002469	0.110683	0.121401	0.124363	0.494934	0.204806	0.150719	0.105268	0.124377	0.077884	0.027412	0.093687	0.109393	0.12522	0.11968	0.185867	0.170296	0.149207	0.131481	0.08	-0.101754	0.08201	0.108	0.127	0.017691	0.115986
H.1	0.033459	0.322382	0.289167	0.2777	0.604345	0.414044	0.428657	0.178173	0.274722	0.240601	0.031891	0.118522	0.207925	0.24197	0.237592	0.381119	0.294382	0.238491	0.239298	0.171	0.228997	0.17535	0.133	0.234	0.52957	0.312129
S	-0.769715	-1.04715	-1.07616	-1.0914	-1.46383	-1.09926	-0.97426	-1.04715	-1.09134	-0.991567	-0.921746	-0.986771	-1.05514	-1.07796	-1.0637	-1.15794	-1.13818	-1.11488	-1.04948	-0.98	-0.764918	-1.0233	-0.994	-1.038	-0.906008	-0.9809
H	-0.232657	0.047154	0.076156	0.091403	0.46383	0.099262	-0.02574	0.047154	0.091341	-0.008433	-0.078254	-0.013229	0.05514	0.07796	0.063703	0.157283	0.137152	0.114883	0.049484	-0.02	-0.235082	0.0233	-0.006	0.038	-0.093992	-0.0191
N	-0.21561	-0.863888	-0.884042	-0.85999	-0.880404	-0.996402	-0.75063	-0.863896	-0.85957	-0.462334	-0.277121	-0.814433	-0.944957	-1.04642	-0.900568	-0.996773	-1.04378	-0.904608	-1.06441	-0.801	-1.04424	-0.76674	-0.691	-0.866	-0.405885	-1.01508
H	0.072248	0.289939	0.296639	0.288824	0.294654	0.32536	0.251816	0.28994	0.288682	0.15389	0.091975	0.273539	0.315877	0.34876	0.302294	0.334105	0.349339	0.303614	0.358746	0.269	0.350539	0.25741	0.231	0.29	0.136158	0.342454
H.1	0.072139	0.289935	0.296834	0.288742	0.294642	0.324996	0.251803	0.289936	0.288601	0.153886	0.091973	0.273537	0.315873	0.34875	0.302283	0.334092	0.349108	0.30342	0.358745	0.269	0.349673	0.25741	0.231	0.29	0.136154	0.342448
H.2	0.072329	0.284014	0.290569	0.282424	0.291108	0.346046	0.24701	0.284015	0.282287	0.154557	0.093174	0.267357	0.313207	0.34891	0.295991	0.32672	0.34295	0.297574	0.346915	0.263	0.344024	0.25191	0.229	0.286	0.133572	0.330181
S	-0.628439	-0.991826	-1.01877	-1.04821	-1.24814	-1.07381	-1.00746	-0.943106	-1.04798	-0.916283	-0.770815	-0.839659	-0.935996	-1.04297	-1.02764	-1.10944	-1.11006	-1.02986	-0.981315	-0.674	-0.7214	-0.9485	-0.853	-0.939	-0.874202	-0.941364
H	-0.1731	0.064888	0.093196	0.114385	0.463115	0.124786	0.047112	0.056766	0.114235	0.014999	-0.060625	0.004533	0.062155	0.08801	0.093361	0.164981	0.15158	0.115334	0.063148	0.046	-0.212414	0.03386	0.014	0.049	-0.078153	0.022666
N	-0.251712	-1.07872	-1.11466	-1.12058	-1.08906	-1.03387	-0.876858	-0.899684	-1.11993	-0.528646	-0.328943	-0.86712	-1.01423	-1.10702	-1.15466	-1.09827	-1.13285	-0.947666	-1.09716	-0.966	-1.12599	-0.81679	-0.737	-0.885	-0.584697	-1.07772
H.1	0.035733	0.296596	0.30882	0.31813	0.239337	0.290544	0.20648	0.266369	0.31792	0.113521	0.061528	0.24325	0.290102	0.32669	0.326246	0.31181	0.328773	0.274584	0.323073	0.18	0.312248	0.23138	0.2	0.248	0.101026	0.30515
H.2	0.035574	0.29664	0.309392	0.318037	0.239379	0.290432	0.206336	0.266358	0.317827	0.113547	0.061533	0.243257	0.290119	0.3267	0.32624	0.311729	0.328315	0.275691	0.323093	0.18	0.312441	0.23139	0.2	0.248	0.10107	0.305028
H.3	-0.016394	0.412424	0.42202	0.418231	0.395363	0.401913	0.424387	0.253312	0.417922	0.202863	0.037321	0.215738	0.307847	0.4086	0.436462	0.416607	0.431233	0.311919	0.369166	0.235	0.435115	0.26866	0.177	0.28	0.334957	0.386245
S	-0.769748	-1.04726	-1.07629	-1.09151	-1.46399	-1.09931	-0.974355	-1.04726	-1.09145	-0.991646	-0.921748	-0.986828	-1.05507	-1.07794	-1.05772	-1.15796	-1.13879	-1.11485	-1.04957	-0.98	-0.762881	-1.02335	-0.994	-1.038	-0.906146	-0.981042
H	-0.232736	0.047264	0.076292	0.091513	0.463985	0.099308	-0.025645	0.047264	0.091451	-0.008354	-0.078253	-0.013172	0.055074	0.07794	0.057724	0.157257	0.137935	0.114848	0.04957	-0.02	-0.237119	0.02335	-0.006	0.038	-0.093854	-0.018958
H	0.136694	0.332461	0.339339	0.336685	0.421448	0.396537	0.319545	0.332462	0.336591	0.218317	0.154379	0.307816	0.420251	0.45452	0.341494	0.401234	0.41577	0.383505	0.45812	0.28	0.567529	0.35498	0.25	0.345	0.243576	0.415148
O	-0.268865	-0.670851	-0.684937	-0.680184	-0.82832	-0.82026	-0.630606	-0.670856	-0.679993	-0.423384	-0.302836	-0.622833	-0.845596	-0.90771	-0.689074	-0.812318	-0.84168	-0.775287	-0.938412	-0.571	-1.15775	-0.7192	-0.506	-0.694	-0.487989	-0.846936
H.1	0.130362	0.338389	0.345599	0.343499	0.406872	0.423723	0.311061	0.338392	0.343401	0.205066	0.148457	0.315018	0.425345	0.45319	0.347581	0.410007	0.424889	0.391782	0.480291	0.291	0.590223	0.36422	0.256	0.35	0.244414	0.431788
S	-0.578544	-0.966118	-0.949793	-0.961668	-1.35332	-1.05998	-0.981565	-1.01413	-0.961532	-0.897107	-0.715786	-0.788359	-0.904767	-1.01183	-0.956827	-1.06773	-1.08661	-0.994736	-0.942259	-0.663	-0.693	-0.89811	-0.811	-0.906	-0.850119	-0.889155
H	-0.159436	0.058559	0.074454	0.083969	0.462377	0.145232	0.040021	0.055692	0.083912	0.020609	-0.053543	0.011811	0.06557	0.09063	0.070572	0.162705	0.151995	0.11618	0.066733	0.049	-0.204608	0.03659	0.021	0.053	-0.068635	0.012896
H.1	0.005775	0.476135	0.395536	0.377614	0.529833	0.465528	0.492125	0.625299	0.377355	0.257387	0.053569	0.214629	0.370888	0.48702	0.400916	0.432244	0.474451	0.369641	0.437413	0.253	0.619095	0.33009	0.159	0.301	0.487863	0.421904
O	-0.344098	-0.91435	-0.83031	-0.806772	-0.994861	-0.943596	-0.841205	-1.01654	-0.806474	-0.542611	-0.389078	-0.709919	-0.924776	-0.99822	-0.827598	-0.909033	-0.942098	-0.848298	-1.00388	-0.839	-1.27359	-0.80321	-0.573	-0.738	-0.7813	-0.935438
H.2	0.078684	0.345765	0.310113	0.306858	0.355973	0.392819	0.290624	0.349673	0.306739	0.161722	0.10484	0.271838	0.393085	0.4324	0.312936	0.379938	0.399898	0.357213	0.441989	0.2	0.552105	0.33464	0.203	0.29	0.21219	0.389794
S	-0.769459	-1.04758	-1.07666	-1.09183	-1.46443	-1.09944	-0.974627	-1.04758	-1.09177	-0.991873	-0.921751	-0.986991	-1.05507	-1.07789	-1.06411	-1.15853	-1.13906	-1.11527	-1.04982	-0.98	-0.761126	-1.0235	-0.994	-1.038	-0.906544	-0.98145
H	-0.232584	0.047577	0.07666	0.091829	0.46443	0.09944	-0.025373	0.047577	0.091767	-0.008127	-0.078249	-0.013009	0.055073	0.07789	0.064109	0.157891	0.138225	0.115272	0.049816	-0.02	-0.238874	0.0235	-0.006	0.038	-0.093456	-0.01855
H	0.226174	0.41296	0.41855	0.419956	0.571083	0.571625	0.451906	0.41296	0.419864	0.322843	0.230403	0.288606	0.496417	0.55261	0.414023	0.486088	0.492366	0.458276	0.568564	0.24	0.703861	0.45818	0.303	0.426	0.38674	0.512471
F	-0.226333	-0.41296	-0.41855	-0.419956	-0.571083	-0.571625	-0.451906	-0.41296	-0.419864	-0.322843	-0.230403	-0.288606	-0.496417	-0.55261	-0.414023	-0.486547	-0.492982	-0.458276	-0.568564	-0.24	-0.703861	-0.45818	-0.303	-0.426	-0.38674	-0.512471
S	-0.522512	-0.915547	-0.900592	-0.912937	-1.30685	-1.02708	-0.966337	-0.947428	-0.912794	-0.852048	-0.651995	-0.730773	-0.870838	-0.94836	-0.899105	-1.01451	-1.02426	-0.944694	-0.886778	-0.653	-0.651885	-0.82462	-0.759	-0.866	-0.809942	-0.84372
H	-0.138669	0.063354	0.083122	0.092418	0.47675	0.158867	0.05509	0.060479	0.092365	0.025662	-0.04364	0.021773	0.071561	0.09541	0.077344	0.162689	0.152861	0.12036	0.073031	0.043	-0.198241	0.04131	0.032	0.061	-0.056796	0.02427
H.1	0.021656	0.475649	0.392434	0.378525	0.639643	0.675094	0.567973	0.561957	0.378234	0.301425	0.056876	0.128864	0.36744	0.51792	0.370222	0.432998	0.446626	0.379856	0.485803	0.169	0.686614	0.36489	0.146	0.312	0.679643	0.450309
F	-0.361393	-0.623455	-0.574964	-0.558005	-0.809541	-0.806884	-0.656727	-0.675006	-0.557805	-0.475039	-0.361242	-0.419865	-0.568163	-0.66497	-0.54846	-0.58255	-0.576638	-0.555521	-0.672056	-0.559	-0.836488	-0.58158	-0.418	-0.508	-0.812905	-0.63086
O	-0.529793	-0.703619	-0.78826	-0.769411	-0.818302	-0.747232	-0.79334	-0.581916	-0.768692	-0.537057	-0.483408	-0.526916	-0.787086	-0.77652	-0.755643	-0.78594	-0.774128	-0.709553	-0.772423	-0.594	-1.28509	-0.68428	-0.572	-0.721	-0.984901	-0.805338
O.1	-0.536913	-0.708776	-0.793574	-0.774128	-0.724574	-0.704654	-0.804058	-0.588449	-0.773418	-0.546375	-0.488826	-0.531851	-0.792061	-0.78203	-0.760424	-0.791893	-0.779724	-0.717176	-0.776277	-0.593	-1.27619	-0.69114	-0.576	-0.725	-0.986042	-0.808571
C	0.164446	0.54094	0.782039	0.724417	0.499388	0.467214	0.643401	0.182545	0.722355	0.206091	0.026881	0.046644	0.712838	0.58752	0.686727	0.733038	0.686359	0.539605	0.482957	0.156	1.66878	0.39038	0.198	0.612	1.18649	0.697813
H	-0.094235	-0.128546	-0.200204	-0.180879	0.043489	-0.015327	-0.046004	-0.012168	-0.180245	-0.12266	-0.054647	0.012123	-0.133691	-0.02897	-0.170659	-0.156771	-0.134583	-0.112876	0.065744	0.031	-0.107507	-0.01496	-0.05	-0.165	-0.215549	-0.083904
H	0.086205	0.313514	0.309249	0.306431	0.239995	0.281652	0.240654	0.27385	0.306203	0.140739	0.093141	0.271002	0.284527	0.34025	0.319647	0.294521	0.31926	0.24932	0.3424	0.23	0.330448	0.24305	0.223	0.269	0.111724	0.321147
N	-0.205203	-0.782377	-0.840424	-0.828248	-1.02331	-0.79373	-0.606785	-0.665485	-0.826421	-0.356029	-0.218524	-0.657219	-0.709385	-0.80559	-0.850997	-0.7681	-0.768931	-0.582708	-0.82181	-0.633	-0.982699	-0.5846	-0.583	-0.708	-0.404038	-0.817546
C	0.003954	-0.028043	0.326394	0.325718	-0.279833	-0.444379	-0.240286	-0.142904	0.312813	-0.19093	-0.055076	-0.149379	-0.134213	-0.42748	0.233288	0.0974832	-0.166957	-0.169162	-0.533652	-0.121	0.327313	-0.31066	-0.129	0.113	0.3033	-0.18146
H.1	0.018388	0.079972	-0.011297	-0.013924	0.273522	0.250426	0.124448	0.091125	-0.033518	0.090569	0.034741	0.092467	0.102077	0.19313	0.016601	0.0391559	0.110202	0.095158	0.231769	0.102	0.006739	0.14492	0.094	0.029	-0.022203	0.125928
H.2	-0.008615	0.018333	-0.084126	-0.085055	0.270023	0.189144	0.107526	0.075323	-0.033518	0.082897	0.019649	0.076123	0.06971	0.16623	-0.058652	-0.00467113	0.0696485	0.059979	0.197394	0.085	-0.021565	0.11496	0.078	-0.002	-0.078679	0.093733
H.3	0.01752	0.080027	-0.011142	-0.013098	0.276113	0.228734	0.124799	0.089491	-0.033518	0.092255	0.03379	0.092285	0.101338	0.1926	0.01717	0.0393418	0.109991	0.094607	0.233972	0.103	0.004457	0.14582	0.093	0.028	-0.023413	0.125312
H.4	0.085745	0.318575	0.311345	0.308176	0.243491	0.288152	0.249644	0.278598	0.30796	0.140499	0.09228	0.27472	0.285946	0.34086	0.322943	0.298476	0.32246	0.252806	0.349927	0.234	0.335306	0.24652	0.224	0.272	0.113309	0.332885
O	-0.486987	-0.734485	-0.756662	-0.737234	-0.761108	-0.766268	-0.786633	-0.530796	-0.736245	-0.535249	-0.438982	-0.487246	-0.75056	-0.76929	-0.715004	-0.764078	-0.751474	-0.684426	-0.755003	-0.532	-1.27185	-0.66719	-0.514	-0.682	-0.938979	-0.788868
O.1	-0.460751	-0.7029	-0.778719	-0.752907	-0.834224	-0.707927	-0.789245	-0.517907	-0.75146	-0.540716	-0.410608	-0.467477	-0.737336	-0.78449	-0.730114	-0.782492	-0.757916	-0.669523	-0.745379	-0.541	-1.27012	-0.65795	-0.481	-0.667	-0.99591	-0.779819
C	0.158894	0.536747	0.756567	0.686366	0.532093	0.531115	0.654762	0.200669	0.683804	0.24032	0.060871	0.079459	0.700785	0.59641	0.622949	0.731605	0.677553	0.532635	0.474739	0.185	1.66989	0.38977	0.256	0.626	1.14839	0.68649
H	-0.068237	-0.093796	-0.165532	-0.142167	0.133273	0.006473	-0.036166	-0.015533	-0.141658	-0.075411	-0.03891	0.027897	-0.110474	-0.00794	-0.120697	-0.132692	-0.108257	-0.094252	0.094668	0.055	-0.086929	0.0082	-0.028	-0.143	-0.195882	-0.049762
H.1	0.073277	0.481826	0.451567	0.438209	0.391203	0.313479	0.395409	0.246199	0.43702	0.195467	0.060866	0.254371	0.318434	0.40513	0.453012	0.410804	0.408958	0.282171	0.379908	0.283	0.439852	0.27143	0.159	0.271	0.296342	0.405118
N	-0.248387	-1.04867	-1.06062	-1.04329	-1.06786	-0.839543	-0.749907	-0.688132	-1.04032	-0.424837	-0.262231	-0.702207	-0.821329	-0.86854	-1.06608	-0.932059	-0.893199	-0.65024	-0.868123	-0.696	-1.06899	-0.63701	-0.628	-0.757	-0.572871	-0.916836
C.1	0.010674	0.035569	0.552751	0.546948	-0.31457	-0.255733	-0.202193	-0.118974	0.531704	-0.159241	-0.071301	-0.165324	-0.079969	-0.42095	0.4047	0.212699	-0.124681	-0.144637	-0.511995	-0.152	0.339669	-0.30059	-0.136	0.152	0.319618	-0.135388
H.2	-0.024487	-0.018798	-0.12706	-0.132171	0.20371	0.159544	0.073508	0.034311	-0.105619	0.039694	0.001569	0.059374	0.046233	0.15437	-0.080915	-0.0376973	0.0511953	0.043052	0.178813	0.041	-0.054146	0.10624	0.058	-0.028	-0.080251	0.061127
H.3	-0.006079	0.10639	-0.112194	-0.107273	0.226656	0.164897	0.121203	0.069739	-0.105619	0.082168	0.012946	0.072388	0.078607	0.18759	-0.077084	-0.00989352	0.0845947	0.071997	0.214188	0.082	0.007793	0.12687	0.053	-0.012	-0.050499	0.113815
H.4	-0.006489	0.044	-0.093286	-0.090729	0.238426	0.115686	0.074541	0.057119	-0.105619	0.055122	0.013244	0.072137	0.069529	0.17118	-0.044647	-0.00984843	0.077242	0.067741	0.203066	0.058	-0.028735	0.12386	0.068	-0.008	-0.053206	0.081514
H.5	0.063522	0.39422	0.333187	0.334245	0.2524	0.278277	0.244722	0.263312	0.334009	0.122683	0.072537	0.256629	0.286081	0.33652	0.353874	0.308014	0.328836	0.245482	0.335117	0.217	0.32357	0.23637	0.194	0.249	0.123246	0.322608
O	-0.526374	-0.70115	-0.786055	-0.76713	-0.843475	-0.716931	-0.785558	-0.577629	-0.766403	-0.530377	-0.479652	-0.523573	-0.783526	-0.77265	-0.75313	-0.782574	-0.77069	-0.70536	-0.770065	-0.594	-1.29128	-0.67959	-0.57	-0.719	-0.983864	-0.803377
O.1	-0.541486	-0.713442	-0.797264	-0.777944	-0.676378	-0.650817	-0.812459	-0.593577	-0.77724	-0.553244	-0.492931	-0.535773	-0.79573	-0.78625	-0.764439	-0.797106	-0.785111	-0.722659	-0.779666	-0.593	-1.27102	-0.69662	-0.578	-0.729	-0.986815	-0.81148
C	0.162452	0.54275	0.783362	0.725616	0.495989	0.457118	0.641909	0.182001	0.723547	0.205144	0.026642	0.046081	0.712047	0.58696	0.687664	0.734319	0.687946	0.539333	0.481583	0.156	1.67078	0.38968	0.198	0.613	1.18411	0.697222
H	-0.094301	-0.128159	-0.200043	-0.180541	0.023865	-0.08937	-0.043893	-0.010784	-0.179905	-0.121523	-0.05406	0.013265	-0.132792	-0.02806	-0.170095	-0.15613	-0.133413	-0.111315	0.068148	0.031	-0.108485	-0.01347	-0.049	-0.165	-0.213433	-0.082366
H	0.159881	0.37792	0.367388	0.368094	0.378448	0.417422	0.346629	0.330562	0.367856	0.216722	0.158482	0.315676	0.396891	0.45496	0.374412	0.387986	0.412337	0.343596	0.461363	0.24	0.561298	0.35117	0.25	0.348	0.237112	0.428785
O	-0.246196	-0.539523	-0.577183	-0.56387	-1.23742	-0.593362	-0.571568	-0.457842	-0.562432	-0.368314	-0.239729	-0.443738	-0.576021	-0.68731	-0.56459	-0.592389	-0.577972	-0.469124	-0.720307	-0.458	-1.08887	-0.55323	-0.387	-0.532	-0.571231	-0.692634
C	0.049555	-0.018979	0.209322	0.156435	-0.042944	-0.379782	-0.116243	-0.143454	0.150502	-0.105689	-0.017277	-0.139254	-0.052203	-0.27138	0.100321	0.118534	-0.097719	-0.102184	-0.410869	-0.102	0.510176	-0.20093	-0.112	0.139	0.46805	-0.090686
H.1	0.026866	0.097234	0.037315	0.051261	0.323629	0.14935	0.125104	0.100478	0.014691	0.09383	0.040595	0.097673	0.095015	0.18144	0.068333	0.05046	0.108568	0.095192	0.243316	0.117	0.022213	0.15067	0.089	0.031	-0.01963	0.133795
H.2	0.0058	0.031547	-0.025933	-0.01448	0.315229	0.168445	0.099698	0.086646	0.014691	0.078129	0.031076	0.087448	0.069098	0.1629	0.002779	0.0169041	0.0763638	0.067024	0.211321	0.097	-0.004042	0.12653	0.085	0.009	-0.049098	0.114953
H.3	0.006404	0.051796	-0.010909	0.00256	0.263062	0.237928	0.11638	0.083618	0.014691	0.085321	0.026853	0.082194	0.06722	0.15939	0.018745	0.0155254	0.075196	0.065496	0.215176	0.106	-0.000778	0.12578	0.076	0.005	-0.065203	0.105787
O	-0.466307	-0.74655	-0.728701	-0.716613	-0.801079	-0.66528	-0.756945	-0.497706	-0.716176	-0.510971	-0.421179	-0.470316	-0.737952	-0.74994	-0.705671	-0.735884	-0.732087	-0.662648	-0.734539	-0.528	-1.26359	-0.64496	-0.498	-0.663	-0.924092	-0.758489
O.1	-0.426252	-0.812617	-0.777743	-0.760282	-0.992148	-0.687261	-0.776671	-0.481554	-0.75939	-0.524487	-0.370017	-0.441723	-0.734224	-0.78382	-0.74907	-0.773798	-0.761846	-0.652774	-0.726776	-0.547	-1.26152	-0.63003	-0.447	-0.65	-1.03294	-0.770873
C	0.162838	0.555131	0.753525	0.712527	0.432078	0.49941	0.637975	0.193709	0.711315	0.237774	0.071128	0.089076	0.700225	0.6046	0.675812	0.714134	0.679069	0.52865	0.477389	0.192	1.66945	0.39318	0.259	0.623	1.153	0.689436
H	-0.05589	-0.035892	-0.154251	-0.141996	0.143139	-0.071942	-0.024546	-0.01837	-0.141826	-0.060331	-0.030335	0.037019	-0.096452	0.00235	-0.12636	-0.115308	-0.094929	-0.0821	0.109202	0.06	-0.074457	0.02002	-0.018	-0.13	-0.188092	-0.039811
H.1	0.109414	0.676679	0.47964	0.470728	0.519452	0.540671	0.492683	0.267644	0.469825	0.261664	0.08243	0.269696	0.400353	0.50004	0.470693	0.481566	0.493472	0.357617	0.467962	0.313	0.661656	0.34785	0.146	0.318	0.542203	0.46166
O.2	-0.313748	-0.778455	-0.738551	-0.72195	-1.04263	-0.794516	-0.771117	-0.498115	-0.720079	-0.481955	-0.304507	-0.508671	-0.665387	-0.76173	-0.705075	-0.735863	-0.694424	-0.549208	-0.786372	-0.554	-1.19174	-0.63014	-0.445	-0.592	-0.816138	-0.797481
C.1	0.043041	-0.012064	0.383442	0.345811	-0.001896	-0.238568	-0.040582	-0.106196	0.33941	-0.069372	-0.044398	-0.166032	0.003919	-0.27379	0.230392	0.231584	-0.0606547	-0.082708	-0.394541	-0.142	0.512008	-0.19944	-0.13	0.176	0.463418	-0.035634
H.2	-0.022678	-0.003243	-0.078517	-0.071981	0.237083	0.103033	0.068736	0.039052	-0.061027	0.03467	0.001288	0.058461	0.027345	0.13586	-0.035476	-0.0372562	0.0395512	0.035348	0.18012	0.051	-0.050422	0.10472	0.045	-0.035	-0.093092	0.061873
H.3	-0.001684	0.150183	-0.044673	-0.033593	0.316951	0.148149	0.107153	0.064671	-0.061027	0.084791	0.017566	0.07878	0.08316	0.20077	-0.004064	0.0179879	0.0995788	0.082302	0.239527	0.1	0.051586	0.14735	0.045	-0.004	0.01688	0.143768
H.4	-0.029845	0.006839	-0.094172	-0.08265	0.189051	0.166303	0.063316	0.036842	-0.061027	0.028218	-0.001988	0.0537	0.019002	0.12566	-0.05118	-0.0518853	0.0259929	0.025522	0.168028	0.055	-0.052961	0.09145	0.042	-0.043	-0.121154	0.045551
F	-1	-1	-1	-1	-1	-1	-1	-1	-1	-1	-1	-1	-1	-1	-1	-1	-1	-1	-1	-1	-1	-1	-1	-1	-1	-1
N	-0.2126	-0.852643	-0.873939	-0.848309	-0.881199	-0.989273	-0.748531	-0.852648	-0.847884	-0.4679	-0.276599	-0.798376	-0.933561	-1.04939	-0.89041	-0.986917	-1.03749	-0.891527	-1.04438	-0.785	-1.0401	-0.75589	-0.684	-0.854	-0.395229	-0.993954
H	0.068998	0.288448	0.295518	0.286917	0.294476	0.331191	0.251715	0.288449	0.286773	0.154192	0.090449	0.271572	0.312351	0.34914	0.30111	0.333833	0.350108	0.301955	0.359154	0.267	0.350046	0.25708	0.23	0.287	0.132634	0.34165
H.1	0.069964	0.288527	0.295687	0.287142	0.294793	0.334084	0.251915	0.288528	0.286998	0.154283	0.090486	0.271599	0.312438	0.34918	0.301223	0.333884	0.350078	0.302084	0.359168	0.267	0.350367	0.2571	0.23	0.287	0.132725	0.341744
H.2	0.073269	0.275668	0.282733	0.27425	0.291931	0.323998	0.244901	0.275668	0.274112	0.159425	0.095664	0.255205	0.308771	0.35107	0.288077	0.317445	0.334974	0.287488	0.326062	0.252	0.339683	0.2417	0.224	0.279	0.12987	0.310561
F	-0.761451	-0.921565	-0.909741	-0.905289	-0.787277	-0.872274	-0.928358	-0.808897	-0.905166	-0.859824	-0.741943	-0.754219	-0.832356	-0.91442	-0.898606	-0.915307	-0.889943	-0.873159	-0.877522	-0.75	-0.930225	-0.87031	-0.714	-0.802	-0.98234	-0.87648
N	-0.2766	-1.17781	-1.12477	-1.10199	-1.16778	-1.18185	-0.981871	-0.964137	-1.10147	-0.634439	-0.364578	-0.887959	-1.03593	-1.13961	-1.13673	-1.17464	-1.20597	-0.995105	-1.11941	-0.939	-1.17452	-0.84897	-0.77	-0.893	-0.61705	-1.08962
H	0.005749	0.2731	0.265299	0.259175	0.201409	0.272575	0.184172	0.253677	0.25903	0.090433	0.040084	0.221556	0.259899	0.30797	0.271741	0.289426	0.308799	0.250083	0.296521	0.187	0.281437	0.21098	0.179	0.216	0.062561	0.270035
H.1	0.00598	0.272137	0.264643	0.258338	0.200539	0.273412	0.184019	0.253801	0.258194	0.089989	0.039922	0.22138	0.259586	0.30775	0.271095	0.289262	0.308645	0.249341	0.296219	0.187	0.281138	0.21075	0.179	0.216	0.062107	0.270051
H.2	0.0258	0.554138	0.504569	0.489768	0.553111	0.508133	0.542038	0.265558	0.489409	0.313841	0.026514	0.199242	0.3488	0.43832	0.492497	0.509225	0.475737	0.36884	0.404195	0.315	0.542173	0.29754	0.127	0.264	0.474721	0.426013
O	-0.534949	-0.707268	-0.7907	-0.772203	-0.770554	-0.739857	-0.800167	-0.586156	-0.771493	-0.543343	-0.486841	-0.530035	-0.789751	-0.77984	-0.758424	-0.789174	-0.777337	-0.713785	-0.774675	-0.593	-1.27851	-0.68846	-0.574	-0.724	-0.984418	-0.807026
O.1	-0.534475	-0.706802	-0.791233	-0.7718	-0.780339	-0.745168	-0.79923	-0.585573	-0.77109	-0.542518	-0.486359	-0.529598	-0.789308	-0.77935	-0.75799	-0.78867	-0.776445	-0.712757	-0.774335	-0.593	-1.27982	-0.68786	-0.574	-0.723	-0.984317	-0.806741
C	0.163036	0.541268	0.780561	0.723228	0.499166	0.472814	0.642066	0.181735	0.721176	0.206095	0.026685	0.045924	0.71098	0.58628	0.685289	0.730724	0.683449	0.536861	0.47997	0.156	1.66491	0.38893	0.197	0.611	1.18095	0.694833
H	-0.092431	-0.127199	-0.198629	-0.179225	0.051727	0.012211	-0.042669	-0.009996	-0.178593	-0.120234	-0.053485	0.013709	-0.131921	-0.02708	-0.168874	-0.154309	-0.131659	-0.110319	0.069041	0.031	-0.106581	-0.01262	-0.049	-0.164	-0.212214	-0.081065
H	0.130172	0.329285	0.334488	0.332608	0.409637	0.400432	0.303776	0.329284	0.33252	0.206819	0.149521	0.308889	0.412145	0.45003	0.336284	0.393804	0.40823	0.379614	0.465221	0.28	0.57169	0.35793	0.251	0.341	0.236106	0.414369
O	-0.263204	-0.658255	-0.668407	-0.665052	-0.819989	-0.799309	-0.607904	-0.658272	-0.664877	-0.414243	-0.299322	-0.617433	-0.824057	-0.9001	-0.672254	-0.788329	-0.816798	-0.758663	-0.929373	-0.559	-1.14288	-0.7154	-0.501	-0.681	-0.472151	-0.827918
H.1	0.13044	0.32897	0.333919	0.332444	0.410352	0.398876	0.304128	0.328969	0.332357	0.207424	0.149802	0.308544	0.411912	0.45007	0.33597	0.393434	0.40744	0.379049	0.464152	0.279	0.571194	0.35747	0.251	0.34	0.236044	0.413549
O	-0.454644	-0.747601	-0.758788	-0.735028	-0.837069	-0.672937	-0.78238	-0.493472	-0.734005	-0.543691	-0.403223	-0.462127	-0.736148	-0.77746	-0.724484	-0.765072	-0.761932	-0.66904	-0.734723	-0.546	-1.26199	-0.64306	-0.476	-0.663	-0.973997	-0.766803
O.1	-0.457801	-0.747616	-0.757945	-0.734388	-0.830862	-0.682929	-0.783762	-0.49558	-0.733366	-0.544197	-0.406023	-0.463784	-0.736957	-0.77687	-0.72358	-0.764582	-0.761418	-0.671202	-0.735873	-0.545	-1.26242	-0.64458	-0.479	-0.665	-0.968836	-0.767075
C	0.161315	0.542769	0.711781	0.636813	0.580057	0.475756	0.658741	0.19553	0.63477	0.250198	0.070965	0.088214	0.700231	0.60032	0.598129	0.723716	0.685629	0.531667	0.469792	0.185	1.66228	0.38975	0.261	0.622	1.14357	0.68527
H	-0.055563	-0.043935	-0.13085	-0.10423	0.187161	-0.012345	-0.039107	-0.01485	-0.103833	-0.054645	-0.031015	0.036224	-0.097704	0.00214	-0.091113	-0.117764	-0.09568	-0.081842	0.111783	0.058	-0.07234	0.02224	-0.019	-0.131	-0.18204	-0.039419
H.1	0.081402	0.494782	0.429528	0.429126	0.466776	0.500857	0.409009	0.234503	0.428655	0.232871	0.087689	0.262573	0.418169	0.48059	0.431245	0.443689	0.46753	0.384682	0.459466	0.298	0.617689	0.34908	0.153	0.296	0.347383	0.424965
O.2	-0.359039	-0.999225	-0.928895	-0.927152	-1.04028	-1.10987	-0.880963	-0.657125	-0.9266	-0.578211	-0.404229	-0.72268	-0.965787	-1.01124	-0.927611	-0.970683	-1.00847	-0.877055	-1.03013	-0.751	-1.30526	-0.82239	-0.591	-0.757	-0.726047	-0.964002
H.2	0.082623	0.500828	0.43517	0.434858	0.474215	0.501468	0.418462	0.230991	0.434379	0.237674	0.085843	0.261589	0.418205	0.48253	0.437415	0.447866	0.471655	0.38279	0.459683	0.302	0.622042	0.34896	0.151	0.297	0.359971	0.427063
O	-0.519395	-0.696806	-0.781692	-0.762646	-0.866523	-0.689816	-0.771619	-0.569949	-0.761908	-0.518828	-0.473147	-0.517738	-0.777675	-0.76615	-0.748174	-0.775921	-0.764707	-0.698666	-0.76588	-0.595	-1.30103	-0.67156	-0.566	-0.714	-0.98297	-0.799615
O.1	-0.548894	-0.720616	-0.802527	-0.78339	-0.641712	-0.642575	-0.824575	-0.601109	-0.782696	-0.563606	-0.499103	-0.541637	-0.801522	-0.79278	-0.77009	-0.804649	-0.792502	-0.729813	-0.78469	-0.593	-1.26346	-0.70497	-0.582	-0.734	-0.988848	-0.815476
C	0.161067	0.546367	0.784231	0.726524	0.495654	0.458583	0.639911	0.181574	0.724456	0.204026	0.026543	0.045826	0.712229	0.58728	0.68821	0.735596	0.690613	0.540084	0.481406	0.156	1.67616	0.38962	0.197	0.614	1.18475	0.697259
H	-0.095076	-0.128946	-0.200012	-0.180488	0.012581	-0.126191	-0.043717	-0.010503	-0.179852	-0.121591	-0.054293	0.013549	-0.133032	-0.02835	-0.169946	-0.156535	-0.134413	-0.111606	0.069164	0.032	-0.111666	-0.01309	-0.049	-0.166	-0.212936	-0.082169
F	-0.228478	-0.411556	-0.417311	-0.41866	-0.572315	-0.571311	-0.454522	-0.411555	-0.418571	-0.329475	-0.233447	-0.289117	-0.491992	-0.55352	-0.412673	-0.484106	-0.49045	-0.45648	-0.559581	-0.238	-0.695008	-0.45462	-0.301	-0.423	-0.385938	-0.503619
H	0.228383	0.411556	0.417311	0.41866	0.572315	0.571311	0.454522	0.411556	0.418571	0.329475	0.233447	0.289117	0.491992	0.55352	0.412673	0.483635	0.489859	0.45648	0.559581	0.238	0.695008	0.45462	0.301	0.423	0.385938	0.503619
O	-0.463899	-0.65257	-0.719793	-0.70641	-0.611047	-0.751104	-0.754455	-0.512001	-0.705515	-0.483337	-0.423913	-0.470055	-0.717975	-0.72022	-0.693751	-0.720502	-0.714336	-0.648135	-0.716231	-0.524	-1.25365	-0.62225	-0.517	-0.666	-0.908934	-0.7409
O.1	-0.391363	-0.731478	-0.754861	-0.739263	-0.886667	-0.661015	-0.778582	-0.483735	-0.738058	-0.506556	-0.337544	-0.429137	-0.744615	-0.77641	-0.726791	-0.758812	-0.76144	-0.646062	-0.715733	-0.552	-1.25817	-0.60164	-0.424	-0.636	-1.08331	-0.750487
C	0.171081	0.538426	0.743488	0.696967	0.538442	0.572399	0.632951	0.199462	0.694797	0.223033	0.079002	0.096542	0.705344	0.61016	0.670813	0.71126	0.6815	0.537082	0.482855	0.191	1.67657	0.39849	0.263	0.629	1.19573	0.685133
H	-0.051449	-0.066582	-0.139412	-0.123196	0.145801	-0.013214	-0.002114	0.005065	-0.122736	-0.057901	-0.025357	0.042498	-0.089257	0.0071	-0.11579	-0.107741	-0.0870749	-0.076436	0.116514	0.06	-0.067799	0.02621	-0.011	-0.123	-0.172299	-0.034168
F	-0.382904	-0.637365	-0.607845	-0.605916	-0.828208	-0.756949	-0.682335	-0.522253	-0.605771	-0.514447	-0.377102	-0.432021	-0.607644	-0.66444	-0.587688	-0.64171	-0.648351	-0.589639	-0.693304	-0.446	-0.838589	-0.5997	-0.436	-0.531	-0.777342	-0.666258
H.1	0.117593	0.549566	0.478423	0.477819	0.641679	0.609884	0.584534	0.313446	0.477283	0.339208	0.084913	0.192171	0.454146	0.54381	0.453207	0.515271	0.528084	0.42319	0.525898	0.271	0.741637	0.39889	0.124	0.328	0.74615	0.50668
F	-1	-1	-1	-1	-1	-1	-1	-1	-1	-1	-1	-1	-1	-1	-1	-1	-1	-1	-1	-1	-1	-1	-1	-1	-1	-1
O	-0.270655	-0.658536	-0.674667	-0.668081	-0.844604	-0.836609	-0.637973	-0.658542	-0.667894	-0.443702	-0.306554	-0.603108	-0.825473	-0.91188	-0.67881	-0.800688	-0.82967	-0.762853	-0.905252	-0.549	-1.11282	-0.70189	-0.488	-0.678	-0.477642	-0.813239
H	0.124609	0.337862	0.34632	0.343554	0.40371	0.453893	0.309093	0.337866	0.343454	0.20567	0.144454	0.311498	0.419867	0.4549	0.348312	0.413022	0.427737	0.39382	0.484487	0.29	0.590905	0.3648	0.251	0.346	0.24033	0.430622
H.1	0.143974	0.320674	0.328347	0.324527	0.440894	0.382716	0.328879	0.320673	0.32444	0.238031	0.162099	0.291611	0.405606	0.45698	0.330498	0.386632	0.400752	0.369033	0.420765	0.26	0.521919	0.33709	0.236	0.332	0.237312	0.382617
F	-0.673858	-0.872523	-0.840209	-0.836763	-0.97906	-0.810835	-0.885428	-0.740147	-0.836606	-0.803003	-0.654422	-0.676469	-0.792045	-0.86067	-0.831869	-0.870537	-0.853633	-0.819027	-0.829737	-0.684	-0.90169	-0.80397	-0.647	-0.743	-0.958919	-0.824086
O	-0.407485	-0.986172	-0.933808	-0.92682	-0.990011	-1.07966	-0.96072	-0.792797	-0.926506	-0.676991	-0.458813	-0.756263	-0.989709	-1.04679	-0.930194	-1.03628	-1.04572	-0.936951	-1.04949	-0.829	-1.29894	-0.86118	-0.619	-0.78	-0.840465	-0.98946
H	0.038088	0.303849	0.297678	0.293588	0.330841	0.385501	0.261438	0.284602	0.293483	0.13504	0.074981	0.242722	0.356379	0.40731	0.299202	0.353595	0.365437	0.328561	0.410496	0.196	0.517587	0.30779	0.168	0.246	0.153486	0.35277
H.1	0.043368	0.554854	0.476339	0.469995	0.638229	0.50499	0.58471	0.248342	0.469629	0.344955	0.038254	0.19001	0.425375	0.50015	0.462861	0.551985	0.532364	0.427418	0.468731	0.316	0.683046	0.35736	0.098	0.277	0.645898	0.460776
F	-1	-1	-1	-1	-1	-1	-1	-1	-1	-1	-1	-1	-1	-1	-1	-1	-1	-1	-1	-1	-1	-1	-1	-1	-1	-1
H	0.244783	0.402243	0.408066	0.406916	0.562732	0.550119	0.453703	0.402243	0.406841	0.354663	0.256391	0.295817	0.46696	0.55446	0.384152	0.466599	0.470247	0.440605	0.500814	0.23	0.617319	0.42965	0.291	0.406	0.379809	0.447961
F	-0.246047	-0.402243	-0.408066	-0.406916	-0.562732	-0.550119	-0.453703	-0.402241	-0.406841	-0.354663	-0.256391	-0.295817	-0.46696	-0.55446	-0.384152	-0.467056	-0.470809	-0.440605	-0.500814	-0.23	-0.617319	-0.42965	-0.291	-0.406	-0.379809	-0.447961
F	-0.529695	-0.778337	-0.724988	-0.727441	-0.839042	-0.820752	-0.816778	-0.619633	-0.727239	-0.688541	-0.522542	-0.561867	-0.723179	-0.76441	-0.713049	-0.77532	-0.763653	-0.723682	-0.766923	-0.613	-0.862577	-0.70277	-0.547	-0.642	-0.884507	-0.75013
H	0.055157	0.556159	0.449657	0.454326	0.683728	0.644738	0.633056	0.238611	0.453922	0.376376	0.044389	0.123141	0.445878	0.52831	0.425528	0.549409	0.525767	0.446693	0.533556	0.227	0.725127	0.40506	0.093	0.283	0.768612	0.499873
F.1	-0.529085	-0.777822	-0.724669	-0.726885	-0.844686	-0.823985	-0.816278	-0.618975	-0.726683	-0.687836	-0.521847	-0.561274	-0.722699	-0.7639	-0.712479	-0.774828	-0.763127	-0.723011	-0.766633	-0.613	-0.86255	-0.70228	-0.546	-0.641	-0.884104	-0.749743
Cl	-1	-1	-1	-1	-1	-1	-1	-1	-1	-1	-1	-1	-1	-1	-1	-1	-1	-1	-1	-1	-1	-1	-1	-1	-1	-1
N	-0.215341	-0.862457	-0.878099	-0.857411	-0.877975	-0.993586	-0.7482	-0.862465	-0.85699	-0.460594	-0.276896	-0.814511	-0.943066	-1.04534	-0.898124	-0.993645	-1.0413	-0.899864	-1.06412	-0.801	-1.04247	-0.7665	-0.691	-0.864	-0.403722	-1.01357
H	0.071773	0.28929	0.294745	0.287449	0.293666	0.323633	0.25082	0.289291	0.287307	0.153273	0.091907	0.273418	0.315141	0.34838	0.301281	0.332744	0.348324	0.302176	0.358388	0.269	0.348904	0.25721	0.231	0.289	0.13533	0.341645
H.1	0.072289	0.289297	0.294564	0.287518	0.293689	0.324339	0.250843	0.289298	0.287376	0.153281	0.09191	0.27342	0.315148	0.34838	0.301301	0.332848	0.348103	0.300291	0.35839	0.269	0.349464	0.25721	0.231	0.289	0.135338	0.341655
H.2	0.072289	0.283869	0.28879	0.282445	0.290619	0.345614	0.246537	0.28387	0.282307	0.154041	0.09308	0.267673	0.312777	0.34858	0.295542	0.326173	0.342601	0.297397	0.34734	0.263	0.344103	0.25208	0.229	0.286	0.133054	0.330271
Cl	-0.832694	-0.942578	-0.937587	-0.940055	-0.857185	-0.930138	-0.96339	-0.892129	-0.939991	-0.908688	-0.848367	-0.851716	-0.887353	-0.9631	-0.93066	-0.960364	-0.970449	-0.933756	-0.932779	-0.63	-0.953106	-0.92867	-0.827	-0.895	-0.97436	-0.945141
N	-0.251427	-1.09066	-1.04638	-1.02177	-1.087	-1.11108	-0.920626	-0.905975	-1.02127	-0.547481	-0.325856	-0.864572	-1.01697	-1.10155	-1.05011	-1.11174	-1.13661	-0.950522	-1.098	-0.967	-1.12313	-0.81315	-0.736	-0.883	-0.554401	-1.09404
H	0.037934	0.299564	0.287379	0.281149	0.245319	0.303397	0.218908	0.269363	0.281005	0.116979	0.063817	0.245481	0.290085	0.32691	0.292683	0.31391	0.327929	0.276037	0.324233	0.179	0.314406	0.23214	0.201	0.25	0.102618	0.308242
H.1	0.038294	0.299452	0.287567	0.280917	0.245214	0.303534	0.218899	0.269383	0.280772	0.116923	0.0638	0.245463	0.290048	0.32688	0.292619	0.313842	0.328141	0.276186	0.324192	0.179	0.314431	0.2321	0.201	0.25	0.102546	0.30825
H.2	0.007464	0.43422	0.409021	0.399761	0.453656	0.434289	0.446209	0.259371	0.399485	0.222267	0.046605	0.225343	0.324187	0.41086	0.395472	0.44239	0.448454	0.332055	0.382351	0.24	0.447401	0.27757	0.161	0.278	0.323596	0.422686
Cl	-1	-1	-1	-1	-1	-1	-1	-1	-1	-1	-1	-1	-1	-1	-1	-1	-1	-1	-1	-1	-1	-1	-1	-1	-1	-1
O	-0.269116	-0.672708	-0.686302	-0.682095	-0.827972	-0.820875	-0.63192	-0.672713	-0.6819	-0.422653	-0.302944	-0.624595	-0.848773	-0.90804	-0.691206	-0.815074	-0.844311	-0.777456	-0.94133	-0.573	-1.15821	-0.72065	-0.508	-0.696	-0.490028	-0.850753
H	0.13079	0.339027	0.346044	0.34379	0.407329	0.422737	0.312019	0.339031	0.34369	0.205224	0.148779	0.315583	0.426718	0.45337	0.348354	0.411009	0.425773	0.392432	0.480752	0.291	0.589741	0.36451	0.256	0.35	0.245374	0.432931
H.1	0.136952	0.333681	0.340259	0.338305	0.420644	0.398138	0.319901	0.333682	0.338209	0.217429	0.154166	0.309013	0.422055	0.45466	0.342852	0.402928	0.417393	0.385024	0.460578	0.282	0.568467	0.35614	0.251	0.346	0.244654	0.417822
Cl	-0.782456	-0.911503	-0.893044	-0.893251	-0.918808	-0.90813	-0.950134	-0.848625	-0.893167	-0.88649	-0.794324	-0.800692	-0.8617	-0.93705	-0.885708	-0.930378	-0.955674	-0.905891	-0.897842	-0.607	-0.926162	-0.88451	-0.78	-0.861	-0.953966	-0.916959
O	-0.33967	-0.867685	-0.820163	-0.806054	-1.01281	-0.959168	-0.848883	-0.689476	-0.805732	-0.550366	-0.382495	-0.705125	-0.934721	-0.98888	-0.803365	-0.927874	-0.958247	-0.851947	-1.00478	-0.848	-1.269	-0.79734	-0.571	-0.735	-0.739144	-0.949837
H	0.087575	0.34234	0.325314	0.321871	0.370481	0.395865	0.297268	0.300663	0.32175	0.170488	0.110968	0.278156	0.397951	0.43272	0.326171	0.387832	0.404362	0.363002	0.445377	0.198	0.554531	0.33708	0.208	0.298	0.214415	0.397121
H.1	0.034532	0.436848	0.387893	0.377434	0.561134	0.471433	0.50175	0.237434	0.377149	0.266367	0.065851	0.227661	0.39847	0.49321	0.362902	0.469279	0.50815	0.394837	0.457242	0.257	0.640632	0.34477	0.144	0.298	0.478695	0.469674
Cl	-1	-1	-1	-1	-1	-1	-1	-1	-1	-1	-1	-1	-1	-1	-1	-1	-1	-1	-1	-1	-1	-1	-1	-1	-1	-1
F	-0.225592	-0.413692	-0.418832	-0.420635	-0.570099	-0.571391	-0.450172	-0.413691	-0.420542	-0.319026	-0.228867	-0.288391	-0.498851	-0.55205	-0.415028	-0.48775	-0.494426	-0.459739	-0.573241	-0.241	-0.709988	-0.46	-0.304	-0.428	-0.387144	-0.517111
H	0.224706	0.413692	0.418832	0.420635	0.570099	0.571391	0.450172	0.413692	0.420542	0.319026	0.228867	0.288391	0.498851	0.55205	0.415028	0.487281	0.493826	0.459739	0.573241	0.241	0.709988	0.46	0.304	0.428	0.387144	0.517111
Cl	-0.707081	-0.83274	-0.829572	-0.832614	-0.927653	-0.885507	-0.924081	-0.899333	-0.832516	-0.840831	-0.723464	-0.734751	-0.828861	-0.88163	-0.817509	-0.882617	-0.909697	-0.857912	-0.844883	-0.565	-0.889376	-0.81585	-0.719	-0.811	-0.917412	-0.877265
F	-0.347715	-0.532188	-0.53621	-0.527997	-0.735828	-0.766151	-0.658315	-0.661308	-0.52777	-0.472711	-0.349227	-0.409549	-0.579177	-0.65246	-0.505695	-0.592346	-0.598209	-0.556287	-0.671579	-0.592	-0.830847	-0.5729	-0.412	-0.497	-0.749673	-0.638522
H	0.053682	0.364929	0.365782	0.360611	0.663481	0.651657	0.582396	0.560642	0.360286	0.313542	0.072692	0.1443	0.408038	0.53409	0.323203	0.474299	0.507193	0.4142	0.516462	0.157	0.720224	0.38874	0.131	0.308	0.667085	0.515787
Cl	-1	-1	-1	-1	-1	-1	-1	-1	-1	-1	-1	-1	-1	-1	-1	-1	-1	-1	-1	-1	-1	-1	-1	-1	-1	-1
S	-0.083321	-0.245355	-0.270147	-0.277866	-0.832335	-0.551047	-0.338962	-0.245355	-0.27775	-0.220538	-0.11516	-0.236485	-0.258226	-0.30762	-0.269912	-0.392672	-0.367256	-0.327029	-0.3224	-0.235	0.016134	-0.2127	-0.272	-0.318	-0.111557	-0.294708
H	0.039364	0.126074	0.138302	0.142288	0.420063	0.300137	0.172724	0.126074	0.142228	0.112331	0.053558	0.119449	0.12545	0.14667	0.138089	0.200534	0.182792	0.166701	0.165124	0.119	-0.043729	0.10645	0.134	0.152	0.056308	0.15528
H.1	0.042146	0.11928	0.131845	0.135578	0.412272	0.250911	0.166238	0.119281	0.135522	0.108207	0.061601	0.117035	0.132775	0.16095	0.131823	0.19102	0.183219	0.160327	0.157276	0.116	0.027595	0.10625	0.137	0.166	0.055249	0.139428
Cl	-0.720513	-0.859229	-0.853626	-0.849472	-0.820983	-0.792752	-0.90915	-0.800668	-0.849395	-0.828083	-0.739205	-0.748373	-0.806838	-0.8534	-0.835489	-0.876691	-0.85706	-0.837375	-0.833665	-0.555	-0.873059	-0.83384	-0.73	-0.8	-1.02365	-0.862157
S	-0.232971	-0.561002	-0.556258	-0.554744	-1.1337	-0.818484	-0.648965	-0.469656	-0.554572	-0.452459	-0.293328	-0.415072	-0.467623	-0.48547	-0.538905	-0.645881	-0.579122	-0.538466	-0.494534	-0.584	-0.247711	-0.39357	-0.446	-0.511	-0.57861	-0.523034
H	-0.019477	0.105594	0.116734	0.121203	0.388302	0.245649	0.132553	0.097453	0.121152	0.068402	0.017989	0.084023	0.10292	0.1203	0.112924	0.18017	0.163809	0.143004	0.124097	0.032	-0.116115	0.07667	0.096	0.117	0.014748	0.102404
H.1	-0.027837	0.314633	0.29315	0.283013	0.566381	0.365587	0.425562	0.172872	0.282815	0.212139	0.014543	0.079421	0.17154	0.21857	0.26147	0.341358	0.270541	0.232836	0.204102	0.107	0.236885	0.15074	0.079	0.194	0.587516	0.282787
Cl	-1	-1	-1	-1	-1	-1	-1	-1	-1	-1	-1	-1	-1	-1	-1	-1	-1	-1	-1	-1	-1	-1	-1	-1	-1	-1
H	0.135061	0.199541	0.221715	0.225107	0.503753	0.37236	0.284915	0.199541	0.225063	0.209299	0.163247	0.190967	0.269093	0.31854	0.249436	0.299789	0.318442	0.267353	0.268742	0.138	0.307325	0.22161	0.191	0.265	0.204013	0.314305
Cl	-0.134379	-0.199541	-0.221715	-0.225107	-0.503753	-0.37236	-0.284915	-0.19954	-0.225063	-0.209299	-0.163248	-0.190968	-0.269093	-0.31854	-0.249436	-0.300192	-0.319035	-0.267353	-0.268742	-0.138	-0.307325	-0.22161	-0.191	-0.265	-0.204013	-0.314305
Cl	-0.490083	-0.670721	-0.646522	-0.640016	-0.8326	-0.738207	-0.742723	-0.584957	-0.639882	-0.619654	-0.512455	-0.540725	-0.618533	-0.63089	-0.615025	-0.697979	-0.665014	-0.643656	-0.625092	-0.53	-0.713573	-0.59646	-0.54	-0.614	-0.915413	-0.70993
H	-0.011866	0.346434	0.298391	0.285109	0.628686	0.456619	0.490513	0.175343	0.284842	0.245077	0.03038	0.086369	0.242156	0.26733	0.235219	0.401012	0.334227	0.292898	0.255139	0.061	0.431764	0.19877	0.085	0.233	0.834395	0.423792
Cl.1	-0.495236	-0.675713	-0.651869	-0.645093	-0.796086	-0.718412	-0.74779	-0.590386	-0.64496	-0.625423	-0.517925	-0.545645	-0.623623	-0.63644	-0.620193	-0.702738	-0.669992	-0.649243	-0.630047	-0.531	-0.718191	-0.60231	-0.545	-0.619	-0.918982	-0.713862
O	-0.846231	-1.19832	-1.20629	-1.21388	-1.39407	-1.27513	-1.10098	-1.19833	-1.21378	-1.07369	-0.922047	-1.08696	-1.20996	-1.34211	-1.20767	-1.26106	-1.26307	-1.24096	-1.32933	-1.138	-1.39886	-1.23324	-0.95	-1.056	-0.971562	-1.20172
H	-0.153804	0.198323	0.206294	0.213877	0.394074	0.275129	0.100983	0.198323	0.213779	0.073685	-0.077953	0.086958	0.209963	0.34211	0.207669	0.260507	0.262298	0.240965	0.329331	0.138	0.398859	0.23324	-0.05	0.056	-0.028438	0.20172
N	-0.212462	-0.852678	-0.874702	-0.849191	-0.881809	-0.989666	-0.749105	-0.852682	-0.848771	-0.468483	-0.276637	-0.79788	-0.933704	-1.04973	-0.890715	-0.987826	-1.0367	-0.886528	-1.04386	-0.784	-1.0412	-0.75561	-0.684	-0.854	-0.395448	-0.993723
H	0.070098	0.288737	0.295826	0.287736	0.295176	0.333191	0.252328	0.288737	0.287594	0.154565	0.090505	0.271579	0.312615	0.34933	0.301533	0.334559	0.350256	0.299981	0.359246	0.267	0.351898	0.25714	0.23	0.288	0.132935	0.341978
H.1	0.06988	0.288714	0.29601	0.287727	0.295086	0.332401	0.252269	0.288714	0.287585	0.154538	0.090494	0.271571	0.312589	0.34932	0.30149	0.334454	0.349759	0.300014	0.359242	0.267	0.351891	0.25714	0.23	0.288	0.132908	0.341951
H.2	0.073333	0.275228	0.282865	0.273728	0.291547	0.324075	0.244507	0.275228	0.273592	0.159381	0.095638	0.254731	0.308501	0.35107	0.287692	0.316928	0.334621	0.286533	0.325371	0.251	0.337412	0.24134	0.224	0.279	0.129605	0.309794
O	-0.650308	-1.15046	-1.18401	-1.18515	-0.806399	-1.12697	-1.12313	-1.03058	-1.18468	-0.91835	-0.709755	-0.903158	-1.097	-1.28157	-1.1853	-1.20962	-1.18997	-1.1203	-1.20312	-0.875	-1.34949	-1.10285	-0.756	-0.919	-0.967423	-1.15016
H	-0.095686	0.237679	0.259321	0.261801	0.372434	0.251121	0.212564	0.222492	0.261528	0.094604	-0.024475	0.141097	0.252885	0.37018	0.264589	0.293996	0.293005	0.253366	0.355523	0.215	0.438884	0.25671	0.046	0.116	0.011706	0.287436
N	-0.279936	-1.20419	-1.22177	-1.22652	-1.31292	-1.01083	-0.811939	-0.981347	-1.22568	-0.588797	-0.367785	-0.890786	-1.03403	-1.14652	-1.24463	-1.18253	-1.2179	-0.993077	-1.11705	-0.973	-1.18714	-0.85421	-0.774	-0.901	-0.642835	-1.08547
H.1	0.005542	0.285874	0.296543	0.300848	0.204472	0.247604	0.146311	0.258271	0.300588	0.091725	0.039321	0.221173	0.262614	0.3102	0.306681	0.292772	0.312898	0.24913	0.297021	0.172	0.283324	0.21147	0.177	0.216	0.05866	0.268356
H.2	0.005604	0.285859	0.296301	0.300275	0.204371	0.249107	0.152015	0.258162	0.300016	0.09173	0.03931	0.221166	0.26262	0.31022	0.306206	0.292673	0.312891	0.249464	0.297064	0.172	0.285725	0.2115	0.177	0.216	0.058854	0.272934
H.3	0.013355	0.545232	0.553621	0.54875	0.338038	0.389961	0.424183	0.273004	0.54823	0.229088	0.023384	0.210508	0.352919	0.43748	0.552452	0.510052	0.486167	0.361414	0.370564	0.289	0.528695	0.27737	0.129	0.273	0.481038	0.406912
Al	0.387565	0.469306	0.432144	0.378362	1.11955	1.28067	1.27557	0.207482	0.377062	0.531612	0.39704	0.261883	1.55747	1.3811	0.207744	0.917307	1.45213	1.22541	1.50627	0.352	2.4251	0.90389	0.363	0.515	1.70768	1.72154
Al.1	0.387565	0.469306	0.432119	0.379849	1.11955	1.28067	1.27557	0.207482	0.378544	0.531612	0.39704	0.261883	1.55747	1.3811	0.207744	0.917414	1.45185	1.22541	1.50627	0.352	2.4251	0.90389	0.363	0.515	1.70768	1.72154
Cl	-0.00789	-0.053699	-0.043876	-0.028165	-0.343157	-0.487353	-0.385508	0.050125	-0.027514	-0.118455	-0.022301	0.029304	-0.493815	-0.40967	0.053599	-0.200369	-0.454267	-0.347203	-0.461325	-0.075	-0.821178	-0.22188	-0.006	-0.055	-0.609854	-0.537174
Cl.1	-0.00789	-0.053699	-0.044512	-0.028165	-0.343157	-0.487353	-0.385508	0.050125	-0.027514	-0.118455	-0.022301	0.029304	-0.493815	-0.40967	0.053599	-0.200361	-0.454294	-0.347203	-0.461325	-0.075	-0.821178	-0.22188	-0.006	-0.055	-0.609854	-0.537174
Cl.2	-0.190523	-0.207802	-0.194148	-0.175207	-0.388197	-0.396657	-0.445029	-0.128751	-0.174882	-0.206578	-0.187371	-0.145594	-0.53183	-0.48571	-0.130671	-0.358606	-0.498986	-0.439101	-0.522474	-0.139	-0.801958	-0.34101	-0.178	-0.23	-0.548915	-0.592184
Cl.3	-0.190523	-0.207802	-0.193843	-0.175207	-0.388197	-0.396657	-0.445029	-0.128751	-0.174882	-0.206578	-0.187371	-0.145594	-0.53183	-0.48571	-0.130671	-0.358601	-0.498956	-0.439101	-0.522474	-0.139	-0.801959	-0.34101	-0.178	-0.23	-0.548915	-0.592184
Cl.4	-0.190523	-0.207802	-0.193984	-0.175734	-0.388197	-0.396657	-0.445029	-0.128751	-0.175407	-0.206578	-0.187371	-0.145594	-0.53183	-0.48571	-0.130671	-0.358629	-0.498877	-0.439101	-0.522474	-0.139	-0.80196	-0.34101	-0.178	-0.23	-0.548915	-0.592184
Cl.5	-0.190523	-0.207802	-0.1939	-0.175734	-0.388197	-0.396657	-0.445029	-0.128751	-0.175407	-0.206578	-0.187371	-0.145594	-0.53183	-0.48571	-0.130671	-0.358627	-0.498912	-0.439101	-0.522474	-0.139	-0.80196	-0.34101	-0.178	-0.23	-0.548915	-0.592184
Al	0.475438	0.714178	1.29394	1.25304	1.13456	1.83315	1.68	0.654457	1.24965	0.888399	0.714094	0.660516	2.27198	2.17221	1.25543	1.7104	1.94178	1.79784	2.12713	0.61	2.58809	1.63554	0.677	1.331	1.99769	1.75954
Al.1	0.475438	0.714178	1.295	1.25386	1.13456	1.83315	1.68	0.654457	1.25051	0.888399	0.714094	0.660516	2.27198	2.17221	1.25543	1.71028	1.94116	1.79784	2.12713	0.61	2.58809	1.63554	0.677	1.331	1.99769	1.75954
F	-0.030155	-0.167011	-0.384675	-0.373618	-0.352119	-0.655696	-0.525188	-0.157293	-0.37198	-0.232876	-0.146974	-0.125852	-0.779452	-0.70921	-0.36634	-0.523492	-0.634382	-0.569987	-0.694645	-0.167	-0.876998	-0.50516	-0.138	-0.381	-0.708219	-0.552153
F.1	-0.030155	-0.167011	-0.385139	-0.373618	-0.352119	-0.655696	-0.525188	-0.157293	-0.37198	-0.232876	-0.146974	-0.125852	-0.779452	-0.70921	-0.36634	-0.523537	-0.634384	-0.569987	-0.694645	-0.167	-0.877006	-0.50516	-0.138	-0.381	-0.708219	-0.552153
F.2	-0.22425	-0.273591	-0.454516	-0.439826	-0.391219	-0.588725	-0.577405	-0.248582	-0.438953	-0.327762	-0.28356	-0.267332	-0.746264	-0.7315	-0.444547	-0.593884	-0.654216	-0.613927	-0.716244	-0.221	-0.855545	-0.56519	-0.27	-0.475	-0.644736	-0.603695
F.3	-0.22425	-0.273591	-0.454701	-0.439826	-0.391219	-0.588725	-0.577405	-0.248582	-0.438953	-0.327762	-0.28356	-0.267332	-0.746264	-0.7315	-0.444547	-0.593924	-0.65423	-0.613927	-0.716244	-0.221	-0.855544	-0.56519	-0.27	-0.475	-0.644736	-0.603695
F.4	-0.22425	-0.273591	-0.454993	-0.440006	-0.391219	-0.588725	-0.577405	-0.248582	-0.439144	-0.327762	-0.28356	-0.267332	-0.746264	-0.7315	-0.444547	-0.593856	-0.654001	-0.613927	-0.716244	-0.221	-0.855544	-0.56519	-0.27	-0.475	-0.644736	-0.603695
F.5	-0.22425	-0.273591	-0.454916	-0.440006	-0.391219	-0.588725	-0.577405	-0.248582	-0.439144	-0.327762	-0.28356	-0.267332	-0.746264	-0.7315	-0.444547	-0.593866	-0.653868	-0.613927	-0.716244	-0.221	-0.855547	-0.56519	-0.27	-0.475	-0.644736	-0.603695
Al	0.299596	0.394879	0.796086	0.732104	-0.049816	0.26284	0.543944	0.269192	0.730245	0.40613	0.377033	0.122835	1.38107	0.98335	0.779033	0.959472	1.12366	0.889052	0.925833	0.017	2.24477	0.57534	0.196	0.583	1.08388	1.15876
Al.1	0.299596	0.394879	0.795131	0.734452	-0.049816	0.26284	0.543944	0.269192	0.732597	0.40613	0.377033	0.122835	1.38107	0.98335	0.779033	0.959439	1.12315	0.889052	0.925833	0.017	2.24477	0.57534	0.196	0.583	1.08388	1.15876
H	-0.027298	-0.097999	-0.241173	-0.219856	-0.056318	-0.171039	-0.263733	-0.092653	-0.219002	-0.136919	-0.096934	0.003855	-0.522751	-0.35293	-0.23716	-0.292624	-0.37988	-0.263709	-0.404628	0.006	-0.808151	-0.20862	-0.02	-0.154	-0.41679	-0.439351
H.1	-0.027298	-0.097999	-0.241844	-0.219856	-0.056318	-0.171039	-0.263733	-0.092653	-0.219002	-0.136919	-0.096934	0.003855	-0.522751	-0.35293	-0.23716	-0.292831	-0.380074	-0.263709	-0.404628	0.006	-0.808149	-0.20862	-0.02	-0.154	-0.41679	-0.439351
H.2	-0.13574	-0.148443	-0.277302	-0.256283	0.053067	-0.045901	-0.140105	-0.088277	-0.25578	-0.134606	-0.140049	-0.063345	-0.42916	-0.31521	-0.270937	-0.334614	-0.373001	-0.312671	-0.260603	-0.011	-0.71831	-0.18336	-0.088	-0.215	-0.333544	-0.359707
H.3	-0.13574	-0.148443	-0.277084	-0.256283	0.053067	-0.045901	-0.140105	-0.088277	-0.25578	-0.134606	-0.140049	-0.063345	-0.42916	-0.31521	-0.270937	-0.334392	-0.373423	-0.312671	-0.260603	-0.011	-0.718307	-0.18336	-0.088	-0.215	-0.333544	-0.359707
H.4	-0.13574	-0.148443	-0.276932	-0.257139	0.053067	-0.045901	-0.140105	-0.088277	-0.256638	-0.134606	-0.140049	-0.063345	-0.42916	-0.31521	-0.270937	-0.334414	-0.372879	-0.312672	-0.260603	-0.011	-0.718309	-0.18336	-0.088	-0.215	-0.333544	-0.359707
H.5	-0.13574	-0.148443	-0.276882	-0.257139	0.053067	-0.045901	-0.140105	-0.088277	-0.256638	-0.134606	-0.140049	-0.063345	-0.42916	-0.31521	-0.270937	-0.334383	-0.372887	-0.312672	-0.260603	-0.011	-0.718312	-0.18336	-0.088	-0.215	-0.333544	-0.359707
C	-0.19724	-0.045229	-0.638525	-0.770399	-0.642017	-0.885537	-0.624587	-0.439792	-0.763053	-0.455536	-0.240476	-0.354183	-1.02998	-1.25201	-0.873051	-0.874832	-1.22455	-0.881906	-1.1419	-0.324	-0.7423	-0.81153	-0.379	-0.403	-0.396622	-0.825494
Al	0.245683	0.027854	0.834541	0.905582	0.117585	0.644639	0.675198	0.316693	0.896212	0.520019	0.414542	0.216734	1.65072	1.44433	0.976353	1.08422	1.41015	1.04374	1.41322	0.155	2.29047	0.89583	0.273	0.492	1.25523	1.24345
C.1	-0.19724	-0.045229	-0.642341	-0.770399	-0.642017	-0.885537	-0.624587	-0.439792	-0.763053	-0.455536	-0.240476	-0.354183	-1.02998	-1.25201	-0.873051	-0.87383	-1.22348	-0.881906	-1.1419	-0.324	-0.742297	-0.81153	-0.379	-0.403	-0.396622	-0.825494
H	-0.046822	0.012386	-0.276873	-0.287195	-0.056184	-0.179275	-0.293017	-0.105457	-0.284597	-0.169926	-0.105143	-0.004564	-0.597548	-0.37271	-0.301931	-0.362441	-0.446501	-0.345117	-0.39369	0.019	-0.813282	-0.2141	-0.037	-0.156	-0.465385	-0.455119
Al.1	0.245683	0.027854	0.82854	0.904379	0.117585	0.644639	0.675198	0.316693	0.895051	0.520019	0.414542	0.216734	1.65072	1.44433	0.976353	1.08685	1.41	1.04374	1.41322	0.155	2.29047	0.89583	0.273	0.492	1.25523	1.24345
C.2	-0.19724	-0.045229	-0.629357	-0.770028	-0.642017	-0.885537	-0.624587	-0.439792	-0.762025	-0.455536	-0.240476	-0.354183	-1.02998	-1.25201	-0.873051	-0.880388	-1.22408	-0.881906	-1.1419	-0.324	-0.742305	-0.81153	-0.379	-0.403	-0.396622	-0.825494
H.1	-0.046822	0.012386	-0.278081	-0.287195	-0.056184	-0.179275	-0.293017	-0.105457	-0.284597	-0.169926	-0.105143	-0.004564	-0.597548	-0.37271	-0.301931	-0.36236	-0.445525	-0.345117	-0.39369	0.019	-0.81328	-0.2141	-0.037	-0.156	-0.465385	-0.455119
C.3	-0.19724	-0.045229	-0.626841	-0.770028	-0.642017	-0.885537	-0.624587	-0.439792	-0.762025	-0.455536	-0.240476	-0.354183	-1.02998	-1.25201	-0.873051	-0.874339	-1.22456	-0.881906	-1.1419	-0.324	-0.742299	-0.81153	-0.379	-0.403	-0.396622	-0.825494
H.2	0.031111	0.005826	0.1202	0.158787	0.206515	0.231103	0.140819	0.111613	0.152242	0.095334	0.028302	0.082341	0.165176	0.2388	0.182099	0.169335	0.245231	0.176935	0.210019	0.08	0.000495	0.15712	0.087	0.078	-0.003305	0.136059
H.3	0.026467	0.013382	0.111346	0.143683	0.198286	0.190648	0.151859	0.110928	0.152242	0.089821	0.029173	0.083416	0.173043	0.2386	0.171643	0.171206	0.24869	0.178722	0.212093	0.077	0.00272	0.15643	0.087	0.079	0.008309	0.15921
H.4	0.031111	0.005826	0.119798	0.158787	0.206515	0.231103	0.140819	0.111613	0.152242	0.095334	0.028302	0.082341	0.165176	0.2388	0.182099	0.169487	0.245619	0.176935	0.210019	0.08	0.00049	0.15712	0.087	0.078	-0.003305	0.136059
H.5	0.031111	0.005826	0.120704	0.158787	0.206515	0.231103	0.140819	0.111613	0.152242	0.095334	0.028302	0.082341	0.165176	0.2388	0.182099	0.171097	0.245089	0.176935	0.210019	0.08	0.000498	0.15712	0.087	0.078	-0.003305	0.136059
H.6	0.031111	0.005826	0.120758	0.158787	0.206515	0.231103	0.140819	0.111613	0.152242	0.095334	0.028302	0.082341	0.165176	0.2388	0.182099	0.170788	0.245898	0.176935	0.210019	0.08	0.000496	0.15712	0.087	0.078	-0.003305	0.136059
H.7	0.026467	0.013382	0.111939	0.143683	0.198286	0.190648	0.151859	0.110928	0.152242	0.089821	0.029173	0.083416	0.173043	0.2386	0.171643	0.172995	0.248127	0.178722	0.212093	0.077	0.002716	0.15643	0.087	0.079	0.008309	0.15921
H.8	0.031111	0.005826	0.124321	0.158679	0.206515	0.231103	0.140819	0.111613	0.152439	0.095334	0.028302	0.082341	0.165176	0.2388	0.182099	0.16936	0.244942	0.176935	0.210019	0.08	0.000494	0.15712	0.087	0.078	-0.003305	0.136059
H.9	0.031111	0.005826	0.124043	0.158679	0.206515	0.231103	0.140819	0.111613	0.152439	0.095334	0.028302	0.082341	0.165176	0.2388	0.182099	0.169378	0.245903	0.176935	0.210019	0.08	0.000488	0.15712	0.087	0.078	-0.003305	0.136059
H.10	0.026467	0.013382	0.115188	0.144028	0.198286	0.190648	0.151859	0.110928	0.152439	0.089821	0.029173	0.083416	0.173043	0.2386	0.171643	0.171339	0.247377	0.178722	0.212093	0.077	0.002721	0.15643	0.087	0.079	0.008309	0.15921
H.11	0.031111	0.005826	0.123213	0.158679	0.206515	0.231103	0.140819	0.111613	0.152439	0.095334	0.028302	0.082341	0.165176	0.2388	0.182099	0.169547	0.246009	0.176935	0.210019	0.08	0.000497	0.15712	0.087	0.078	-0.003305	0.136059
H.12	0.026467	0.013382	0.114189	0.144028	0.198286	0.190648	0.151859	0.110928	0.152439	0.089821	0.029173	0.083416	0.173043	0.2386	0.171643	0.171477	0.248142	0.178722	0.212093	0.077	0.002717	0.15643	0.087	0.079	0.008309	0.15921
H.13	0.031111	0.005826	0.123239	0.158679	0.206515	0.231103	0.140819	0.111613	0.152439	0.095334	0.028302	0.082341	0.165176	0.2388	0.182099	0.169815	0.245583	0.176935	0.210019	0.08	0.00049	0.15712	0.087	0.078	-0.003305	0.136059
C	-0.195817	-0.032529	-0.585257	-0.729393	-0.603595	-0.753517	-0.61816	-0.436494	-0.720705	-0.451936	-0.243304	-0.35705	-1.03736	-1.25621	-0.865594	-0.846833	-1.20697	-0.892121	-1.13852	-0.321	-0.7362	-0.81261	-0.383	-0.391	-0.402459	-0.828136
Al	0.248634	-0.061339	0.812135	0.904168	0.035664	0.8105	0.696394	0.299222	0.892919	0.497357	0.400925	0.213363	1.68251	1.53857	0.992359	1.05631	1.42187	1.05474	1.51334	0.189	2.31067	0.96091	0.27	0.413	1.30761	1.26264
C.1	-0.19643	-0.035183	-0.615773	-0.743654	-0.616344	-0.775575	-0.61439	-0.441288	-0.726472	-0.45498	-0.245232	-0.359088	-1.04643	-1.26049	-0.855929	-0.86229	-1.2253	-0.901771	-1.13605	-0.322	-0.738541	-0.81431	-0.385	-0.393	-0.409804	-0.827111
C.2	-0.180873	-0.033026	-0.745806	-0.879975	-0.909778	-1.32914	-0.889797	-0.473598	-0.86506	-0.501357	-0.194341	-0.300695	-1.18583	-1.30937	-0.952952	-0.921409	-1.33833	-0.900158	-1.22203	-0.281	-0.893167	-0.83419	-0.321	-0.353	-0.570095	-0.951189
Al.1	0.248634	-0.061339	0.82341	0.904168	0.035664	0.8105	0.696394	0.299222	0.892919	0.497357	0.400925	0.213363	1.68251	1.53857	0.992359	1.05883	1.4235	1.05474	1.51334	0.189	2.31067	0.96091	0.27	0.413	1.30761	1.26264
C.3	-0.195817	-0.032529	-0.603505	-0.729393	-0.603595	-0.753517	-0.61816	-0.436494	-0.720705	-0.451936	-0.243304	-0.35705	-1.03736	-1.25621	-0.865594	-0.851058	-1.20871	-0.892121	-1.13852	-0.321	-0.736217	-0.81261	-0.383	-0.391	-0.402459	-0.828136
H	-0.043769	0.090541	-0.27871	-0.291875	0.035435	-0.184992	-0.276972	-0.085625	-0.288866	-0.167886	-0.104484	0.000528	-0.62494	-0.37597	-0.307649	-0.353712	-0.437313	-0.355669	-0.422032	0.021	-0.828866	-0.22447	-0.037	-0.146	-0.476483	-0.448676
C.4	-0.19643	-0.035183	-0.629359	-0.743654	-0.616344	-0.775575	-0.61439	-0.441288	-0.726472	-0.45498	-0.245232	-0.359088	-1.04643	-1.26049	-0.855929	-0.868153	-1.22794	-0.901771	-1.13605	-0.322	-0.738552	-0.81431	-0.385	-0.393	-0.409804	-0.827111
H.1	0.02794	0.003275	0.115933	0.144927	0.21327	0.192898	0.1334	0.111064	0.136945	0.091631	0.026905	0.080849	0.166339	0.23873	0.171621	0.166952	0.245367	0.178452	0.208679	0.079	-0.001221	0.15655	0.085	0.076	0.00012	0.133242
H.2	0.022645	0.007674	0.111257	0.139348	0.19347	0.161729	0.145829	0.105167	0.136945	0.087735	0.026277	0.080534	0.170688	0.2358	0.165913	0.164745	0.245926	0.177813	0.206217	0.079	-0.001432	0.15244	0.083	0.073	0.004929	0.152094
H.3	0.016576	-0.006859	0.110205	0.138762	0.206917	0.203624	0.131171	0.102795	0.136945	0.091309	0.024083	0.077994	0.160894	0.23437	0.167203	0.158997	0.238683	0.172816	0.202609	0.08	-0.008691	0.15143	0.082	0.07	-0.00701	0.127457
H.4	0.030037	0.001852	0.109727	0.142824	0.219185	0.175414	0.136483	0.11026	0.137131	0.092665	0.02704	0.080995	0.16505	0.23831	0.176167	0.162836	0.241775	0.177077	0.2085	0.079	0.00123	0.15643	0.085	0.076	-0.000113	0.13446
H.5	0.021141	-0.001847	0.108259	0.140746	0.210006	0.206534	0.134884	0.104084	0.137131	0.093079	0.025293	0.079309	0.163045	0.23573	0.174012	0.158694	0.239081	0.173655	0.204098	0.081	-0.007446	0.15309	0.083	0.072	-0.005985	0.130549
H.6	0.023011	0.005732	0.103961	0.134207	0.1931	0.150553	0.146411	0.105904	0.137131	0.086659	0.026787	0.081019	0.170542	0.23568	0.169325	0.161604	0.242821	0.176646	0.206446	0.079	-0.001581	0.15274	0.084	0.074	0.003428	0.154356
H.7	0.02794	0.003275	0.113227	0.144927	0.21327	0.192898	0.1334	0.111064	0.136945	0.091631	0.026905	0.080849	0.166339	0.23873	0.171621	0.165323	0.24419	0.178452	0.208679	0.079	-0.001221	0.15655	0.085	0.076	0.00012	0.133242
H.8	0.016576	-0.006859	0.106403	0.138762	0.206917	0.203624	0.131171	0.102795	0.136945	0.091309	0.024083	0.077994	0.160894	0.23437	0.167203	0.157584	0.239035	0.172816	0.202609	0.08	-0.008704	0.15143	0.082	0.07	-0.00701	0.127457
H.9	0.022645	0.007674	0.107891	0.139348	0.19347	0.161729	0.145829	0.105167	0.136945	0.087735	0.026277	0.080534	0.170688	0.2358	0.165913	0.163163	0.244485	0.177813	0.206217	0.079	-0.001432	0.15244	0.083	0.073	0.004929	0.152094
H.10	0.030037	0.001852	0.104531	0.142824	0.219185	0.175414	0.136483	0.11026	0.137131	0.092665	0.02704	0.080995	0.16505	0.23831	0.176167	0.16206	0.241124	0.177077	0.2085	0.079	0.001203	0.15643	0.085	0.076	-0.000113	0.13446
H.11	0.023011	0.005732	0.100964	0.134207	0.1931	0.150553	0.146411	0.105904	0.137131	0.086659	0.026787	0.081019	0.170542	0.23568	0.169325	0.160736	0.242016	0.176646	0.206446	0.079	-0.001563	0.15274	0.084	0.074	0.003428	0.154356
H.12	0.021141	-0.001847	0.103514	0.140746	0.210006	0.206534	0.134884	0.104084	0.137131	0.093079	0.025293	0.079309	0.163045	0.23573	0.174012	0.157251	0.238807	0.173655	0.204098	0.081	-0.007456	0.15309	0.083	0.072	-0.005985	0.130549
H.13	0.090653	0.071301	0.179652	0.210899	0.27252	0.257572	0.190886	0.150949	0.207733	0.1418	0.056942	0.119724	0.204016	0.27252	0.224791	0.215275	0.293171	0.209399	0.227762	0.071	0.0263	0.18646	0.121	0.127	0.028555	0.170073
H.14	0.06725	0.038252	0.168852	0.20618	0.225959	0.254665	0.200953	0.135754	0.202518	0.118607	0.047375	0.104851	0.212163	0.25934	0.220866	0.204496	0.295179	0.20242	0.237901	0.073	0.035916	0.17238	0.106	0.103	0.008032	0.180617
H.15	0.090653	0.071301	0.178488	0.210899	0.27252	0.257572	0.190886	0.150949	0.207733	0.1418	0.056942	0.119724	0.204016	0.27252	0.224791	0.215531	0.293088	0.209399	0.227762	0.071	0.026302	0.18646	0.121	0.127	0.028555	0.170073
C	-0.194053	-0.030752	-0.546851	-0.677687	-0.576829	-0.822625	-0.616254	-0.433554	-0.673215	-0.453347	-0.246397	-0.360334	-1.0442	-1.267	-0.863381	-0.814169	-1.18586	-0.895537	-1.1339	-0.318	-0.724358	-0.81393	-0.388	-0.379	-0.407528	-0.830611
Al	0.246885	-0.137807	0.796778	0.881835	-0.011019	0.860229	0.749501	0.28137	0.869386	0.480674	0.386748	0.211437	1.70244	1.64442	1.00163	1.02301	1.42224	1.06007	1.59888	0.223	2.32809	1.01403	0.268	0.325	1.36769	1.28054
C.1	-0.197117	-0.024592	-0.607452	-0.688733	-0.582314	-0.813395	-0.610453	-0.441527	-0.669239	-0.462607	-0.249123	-0.363223	-1.06307	-1.27344	-0.831646	-0.852616	-1.21823	-0.912817	-1.12856	-0.32	-0.726317	-0.81601	-0.39	-0.38	-0.420255	-0.827335
C.2	-0.181614	0.037363	-0.711993	-0.872122	-0.858575	-1.22628	-0.880547	-0.454952	-0.857785	-0.487717	-0.193407	-0.298661	-1.2041	-1.31381	-0.897957	-0.884735	-1.32451	-0.906718	-1.22718	-0.279	-0.901946	-0.83279	-0.321	-0.337	-0.582993	-0.94252
Al.1	0.246885	-0.137807	0.807925	0.881835	-0.011019	0.860229	0.749501	0.28137	0.869386	0.480674	0.386748	0.211437	1.70244	1.64442	1.00163	1.02211	1.42185	1.06006	1.59888	0.223	2.32809	1.01403	0.268	0.325	1.36769	1.28054
C.3	-0.194053	-0.030752	-0.545477	-0.677687	-0.576829	-0.822625	-0.616254	-0.433554	-0.673215	-0.453347	-0.246397	-0.360334	-1.0442	-1.267	-0.863382	-0.817435	-1.18436	-0.895537	-1.1339	-0.318	-0.724357	-0.81393	-0.388	-0.379	-0.407528	-0.830611
C.4	-0.181614	0.037363	-0.733037	-0.872657	-0.858575	-1.22628	-0.880547	-0.454952	-0.858354	-0.487717	-0.193407	-0.298661	-1.2041	-1.31381	-0.897957	-0.896267	-1.32224	-0.906718	-1.22718	-0.279	-0.901946	-0.83279	-0.321	-0.337	-0.582993	-0.94252
C.5	-0.197117	-0.024592	-0.630908	-0.688733	-0.582314	-0.813395	-0.610453	-0.441527	-0.669239	-0.462607	-0.249123	-0.363223	-1.06307	-1.27344	-0.831646	-0.845696	-1.21986	-0.912817	-1.12856	-0.32	-0.72632	-0.81601	-0.39	-0.38	-0.420255	-0.827335
H	0.010737	-0.009678	0.106432	0.118959	0.205893	0.213409	0.121292	0.101557	0.117357	0.085178	0.022623	0.076486	0.161651	0.23394	0.155166	0.152273	0.236624	0.171957	0.20057	0.08	-0.012534	0.15027	0.08	0.067	-0.005651	0.123253
H.1	0.021301	0.003467	0.110197	0.12798	0.207007	0.184954	0.142957	0.101635	0.117357	0.08663	0.023979	0.078304	0.168993	0.23459	0.156297	0.15517	0.24222	0.174882	0.201944	0.08	-0.007937	0.14968	0.081	0.069	0.00475	0.148357
H.2	0.010737	-0.009678	0.105845	0.118796	0.205893	0.213409	0.121292	0.101557	0.117357	0.085178	0.022623	0.076486	0.161651	0.23394	0.155166	0.152466	0.236511	0.171957	0.20057	0.08	-0.01253	0.15027	0.08	0.067	-0.005651	0.123253
H.3	0.019159	-0.004767	0.086954	0.12267	0.210358	0.222302	0.129248	0.10224	0.122082	0.08927	0.023982	0.077939	0.162942	0.23543	0.168615	0.149475	0.23389	0.172522	0.202488	0.08	-0.007643	0.15223	0.082	0.07	-0.002717	0.128772
H.4	0.019159	-0.004767	0.087482	0.122671	0.210358	0.222302	0.129248	0.10224	0.122082	0.08927	0.023982	0.077939	0.162942	0.23543	0.168615	0.149427	0.234531	0.172522	0.202488	0.08	-0.007644	0.15223	0.082	0.07	-0.002717	0.128772
H.5	0.012789	-0.003678	0.091026	0.123637	0.191915	0.180845	0.138451	0.101128	0.122082	0.080843	0.023966	0.078142	0.167237	0.23256	0.166196	0.148794	0.235189	0.171438	0.199982	0.08	-0.010329	0.14841	0.081	0.068	-0.00172	0.148968
H.6	0.010737	-0.009678	0.100696	0.118959	0.205893	0.213409	0.121292	0.101557	0.117357	0.085178	0.022623	0.076486	0.161651	0.23394	0.155166	0.153522	0.236384	0.171956	0.20057	0.08	-0.012534	0.15027	0.08	0.067	-0.005651	0.123253
H.7	0.010737	-0.009678	0.100149	0.118796	0.205893	0.213409	0.121292	0.101557	0.117357	0.085178	0.022623	0.076486	0.161651	0.23394	0.155166	0.153567	0.236086	0.171956	0.20057	0.08	-0.012534	0.15027	0.08	0.067	-0.005651	0.123253
H.8	0.021301	0.003467	0.103918	0.12798	0.207007	0.184954	0.142957	0.101635	0.117357	0.08663	0.023979	0.078304	0.168993	0.23459	0.156297	0.15884	0.241988	0.174882	0.201944	0.08	-0.007937	0.14968	0.081	0.069	0.00475	0.148357
H.9	0.019159	-0.004767	0.088081	0.12267	0.210358	0.222302	0.129248	0.10224	0.122082	0.08927	0.023982	0.077939	0.162942	0.23543	0.168614	0.148869	0.234158	0.172522	0.202488	0.08	-0.007658	0.15223	0.082	0.07	-0.002717	0.128772
H.10	0.012789	-0.003678	0.091552	0.123637	0.191915	0.180845	0.138451	0.101128	0.122082	0.080843	0.023966	0.078142	0.167237	0.23256	0.166196	0.148089	0.235549	0.171438	0.199982	0.08	-0.010311	0.14841	0.081	0.068	-0.00172	0.148968
H.11	0.019159	-0.004767	0.088264	0.122671	0.210358	0.222302	0.129248	0.10224	0.122082	0.08927	0.023982	0.077939	0.162942	0.23543	0.168614	0.148471	0.234806	0.172522	0.202488	0.08	-0.007646	0.15223	0.082	0.07	-0.002717	0.128772
H.12	0.067385	0.03849	0.159044	0.201725	0.255223	0.230458	0.199101	0.135126	0.197837	0.118612	0.047286	0.105051	0.21287	0.25943	0.204415	0.198176	0.294168	0.202336	0.234467	0.073	0.031152	0.17204	0.105	0.103	0.007192	0.178621
H.13	0.089373	0.07309	0.177034	0.21035	0.271045	0.267196	0.188081	0.151555	0.207583	0.144007	0.056858	0.120206	0.205314	0.27225	0.208441	0.211335	0.291776	0.208697	0.224125	0.07	0.026001	0.18679	0.121	0.128	0.024799	0.169966
H.14	0.089373	0.07309	0.177467	0.21035	0.271045	0.267196	0.188081	0.151555	0.207583	0.144007	0.056858	0.120206	0.205314	0.27225	0.208441	0.211417	0.291909	0.208697	0.224125	0.07	0.026001	0.18679	0.121	0.128	0.024799	0.169966
H.15	0.067385	0.03849	0.153238	0.201508	0.255223	0.230458	0.199101	0.135126	0.197611	0.118612	0.047286	0.105051	0.21287	0.25943	0.204415	0.194652	0.294303	0.202336	0.234467	0.073	0.031152	0.17204	0.105	0.103	0.007192	0.178621
H.16	0.089373	0.07309	0.172541	0.210296	0.271045	0.267196	0.188081	0.151555	0.207516	0.144007	0.056858	0.120206	0.205314	0.27225	0.208441	0.208671	0.292262	0.208697	0.224125	0.07	0.026002	0.18679	0.121	0.128	0.024799	0.169966
H.17	0.089373	0.07309	0.171097	0.210296	0.271045	0.267196	0.188081	0.151555	0.207516	0.144007	0.056858	0.120206	0.205314	0.27225	0.208441	0.208337	0.292515	0.208697	0.224125	0.07	0.026002	0.18679	0.121	0.128	0.024799	0.169966
Al	0.50833	0.555617	0.692223	0.699069	1.21701	1.12993	1.2995	0.351658	0.698472	0.599864	0.517654	0.390784	1.61457	1.48974	0.573102	1.21745	1.56592	1.2771	1.5927	0.414	2.40511	1.0036	0.479	0.766	1.58771	1.73053
Cl	-0.175462	-0.185206	-0.231136	-0.233636	-0.405669	-0.423723	-0.427732	-0.116699	-0.233437	-0.199955	-0.172551	-0.130261	-0.53819	-0.49658	-0.190459	-0.405883	-0.521977	-0.425794	-0.530901	-0.138	-0.800585	-0.33453	-0.16	-0.255	-0.52925	-0.573184
Cl.1	-0.169983	-0.185206	-0.230437	-0.232519	-0.405669	-0.353104	-0.435882	-0.117454	-0.232321	-0.199955	-0.172552	-0.130262	-0.538191	-0.49658	-0.191322	-0.405886	-0.522073	-0.425655	-0.530901	-0.138	-0.802261	-0.33453	-0.16	-0.255	-0.52924	-0.578672
Cl.2	-0.169983	-0.185206	-0.23065	-0.232914	-0.405669	-0.353104	-0.435882	-0.117454	-0.232714	-0.199955	-0.172552	-0.130262	-0.538191	-0.49658	-0.191322	-0.405884	-0.522002	-0.425655	-0.530901	-0.138	-0.802261	-0.33454	-0.16	-0.255	-0.52924	-0.578672
Al	0.642885	0.855482	1.45878	1.43652	1.27642	1.64083	1.75097	0.795548	1.43513	0.994673	0.845143	0.796839	2.24406	2.24025	1.40719	1.8778	1.98277	1.8419	2.18251	0.686	2.57361	1.71132	0.796	1.493	1.89639	1.79552
F	-0.209071	-0.285165	-0.486113	-0.478467	-0.425473	-0.582303	-0.581424	-0.265854	-0.478003	-0.331558	-0.281715	-0.265613	-0.748019	-0.74675	-0.46927	-0.626155	-0.661278	-0.614304	-0.727504	-0.229	-0.859233	-0.57044	-0.265	-0.498	-0.632145	-0.597504
F.1	-0.209175	-0.285168	-0.486268	-0.479006	-0.425473	-0.529263	-0.584775	-0.264848	-0.47854	-0.331558	-0.281714	-0.265613	-0.748019	-0.74675	-0.468958	-0.626198	-0.661178	-0.613796	-0.727504	-0.229	-0.857187	-0.57044	-0.265	-0.498	-0.632133	-0.59901
F.2	-0.209175	-0.285168	-0.486403	-0.479051	-0.425473	-0.529263	-0.584775	-0.264848	-0.478585	-0.331558	-0.281714	-0.265613	-0.748019	-0.74675	-0.468958	-0.626197	-0.661144	-0.613796	-0.727504	-0.229	-0.857186	-0.57044	-0.265	-0.498	-0.632133	-0.59901
Al	0.446629	0.560876	1.02043	0.978679	-0.052982	0.106976	0.461308	0.390403	0.977877	0.427632	0.46978	0.245686	1.42178	1.15928	0.994531	1.24347	1.31808	1.0733	0.908807	0.053	2.22075	0.62754	0.31	0.808	1.07324	1.12272
H	-0.150482	-0.186959	-0.340174	-0.326278	0.017661	-0.040575	-0.153817	-0.13064	-0.326011	-0.142544	-0.156594	-0.081895	-0.473928	-0.38643	-0.331786	-0.414923	-0.440419	-0.35774	-0.302936	-0.018	-0.741254	-0.20918	-0.103	-0.269	-0.35777	-0.374239
H.1	-0.148939	-0.18696	-0.339996	-0.32621	0.017661	-0.0332	-0.153745	-0.129878	-0.325942	-0.142544	-0.156594	-0.081895	-0.473928	-0.38643	-0.331372	-0.414905	-0.439933	-0.357781	-0.302936	-0.018	-0.73975	-0.20918	-0.103	-0.269	-0.357752	-0.374239
H.2	-0.148939	-0.18696	-0.340261	-0.326191	0.017661	-0.0332	-0.153745	-0.129878	-0.325924	-0.142544	-0.156594	-0.081895	-0.473928	-0.38643	-0.331372	-0.415132	-0.439958	-0.357781	-0.302936	-0.018	-0.739748	-0.20918	-0.103	-0.269	-0.357752	-0.374239
C	-0.205878	-0.086703	-0.689878	-0.77884	-0.691072	-0.933884	-0.658586	-0.462463	-0.767539	-0.470605	-0.249713	-0.363288	-1.0489	-1.28996	-0.775772	-0.997588	-1.29219	-0.91838	-1.17671	-0.33	-0.761899	-0.83317	-0.387	-0.453	-0.4133	-0.836294
Al	0.384319	0.211722	0.984231	1.02878	0.047762	0.574047	0.631195	0.423257	1.02284	0.539461	0.502553	0.332893	1.63061	1.55563	1.01962	1.29886	1.54706	1.18397	1.38104	0.198	2.26207	0.9421	0.379	0.702	1.21341	1.21484
C.1	-0.205878	-0.086703	-0.686722	-0.77884	-0.691072	-0.933884	-0.658586	-0.462463	-0.767539	-0.470605	-0.249713	-0.363288	-1.0489	-1.28996	-0.775772	-1.0034	-1.29249	-0.91838	-1.17671	-0.33	-0.7619	-0.83317	-0.387	-0.453	-0.413301	-0.836294
H	-0.176214	-0.124204	-0.366762	-0.377706	0.101428	-0.033945	-0.172789	-0.16551	-0.376472	-0.155875	-0.169237	-0.095541	-0.524363	-0.41148	-0.368472	-0.455133	-0.495354	-0.42296	-0.306952	-0.003	-0.752961	-0.2249	-0.123	-0.274	-0.404007	-0.403157
H.1	0.025093	0.015063	0.123796	0.148588	0.203507	0.223013	0.151701	0.10957	0.148119	0.095775	0.026	0.079809	0.166331	0.23517	0.150763	0.191837	0.256785	0.180017	0.211445	0.08	0.001096	0.15321	0.085	0.077	-0.00035	0.14458
H.2	0.035809	0.013936	0.128629	0.152337	0.206485	0.22041	0.138841	0.112014	0.148119	0.091518	0.028527	0.082401	0.164722	0.24136	0.149717	0.190948	0.253487	0.178928	0.214112	0.076	0.003125	0.16068	0.087	0.081	0.004474	0.142935
H.3	0.035809	0.013936	0.128345	0.15238	0.206485	0.22041	0.138841	0.112014	0.148119	0.091518	0.028527	0.082401	0.164722	0.24136	0.149717	0.191105	0.253139	0.178928	0.214112	0.076	0.003125	0.16068	0.087	0.081	0.004474	0.142935
H.4	0.035809	0.013936	0.127259	0.15238	0.206485	0.22041	0.138841	0.112014	0.148119	0.091518	0.028527	0.082401	0.164722	0.24136	0.149717	0.192675	0.253537	0.178928	0.214112	0.076	0.003125	0.16068	0.087	0.081	0.004474	0.142935
H.5	0.035809	0.013936	0.12776	0.152337	0.206485	0.22041	0.138841	0.112014	0.148119	0.091518	0.028527	0.082401	0.164722	0.24136	0.149717	0.192688	0.254088	0.178928	0.214112	0.076	0.003124	0.16068	0.087	0.081	0.004474	0.142935
H.6	0.025093	0.015063	0.123342	0.148588	0.203507	0.223013	0.151701	0.10957	0.148119	0.095775	0.026	0.079809	0.166331	0.23517	0.150763	0.193339	0.256503	0.180017	0.211445	0.08	0.001096	0.15321	0.085	0.077	-0.00035	0.14458
C	-0.204104	-0.037289	-0.706478	-0.858176	-0.665656	-0.95866	-0.649265	-0.466274	-0.844941	-0.477707	-0.251775	-0.365379	-1.06496	-1.29635	-0.918044	-1.03287	-1.31554	-0.941335	-1.17064	-0.326	-0.750838	-0.83369	-0.391	-0.445	-0.428796	-0.827747
Al	0.360392	0.062738	0.98192	1.08843	0.20055	0.779499	0.717933	0.442477	1.07749	0.615701	0.527576	0.384167	1.72107	1.75489	1.12919	1.34474	1.65726	1.22426	1.63214	0.255	2.2841	1.0984	0.423	0.658	1.29242	1.25773
C.1	-0.204808	-0.037279	-0.708801	-0.857013	-0.665656	-0.922241	-0.661566	-0.463977	-0.842907	-0.477707	-0.251775	-0.365379	-1.06496	-1.29635	-0.908186	-1.03378	-1.31841	-0.939758	-1.17064	-0.326	-0.756901	-0.83368	-0.391	-0.445	-0.428773	-0.835585
C.2	-0.20407	-0.037269	-0.71319	-0.857741	-0.665656	-0.891142	-0.661925	-0.463956	-0.844517	-0.477707	-0.251776	-0.36538	-1.06496	-1.29635	-0.908184	-1.03135	-1.31497	-0.938711	-1.17064	-0.326	-0.747204	-0.83368	-0.391	-0.445	-0.428775	-0.837404
H	0.0214	0.002338	0.124033	0.164107	0.200159	0.224617	0.144369	0.1052	0.161896	0.092983	0.024465	0.078195	0.166322	0.23441	0.180872	0.198041	0.257192	0.180332	0.209272	0.081	-0.00306	0.1535	0.082	0.074	-0.003914	0.139107
H.1	0.029271	0.007014	0.127965	0.165617	0.199323	0.236251	0.132239	0.106421	0.161896	0.089745	0.025725	0.079564	0.162474	0.23849	0.179735	0.192307	0.251287	0.176357	0.208659	0.08	-0.003535	0.15703	0.084	0.076	0.000932	0.131853
H.2	0.029271	0.007014	0.127744	0.165617	0.199323	0.236251	0.132239	0.106421	0.161896	0.089745	0.025725	0.079564	0.162474	0.23849	0.179736	0.192255	0.251781	0.176357	0.208659	0.08	-0.003529	0.15703	0.084	0.076	0.000932	0.131853
H.3	0.029986	0.00702	0.12804	0.165293	0.199323	0.221267	0.137348	0.106357	0.161324	0.089745	0.025725	0.079564	0.162474	0.23849	0.177277	0.192454	0.252517	0.175747	0.208659	0.08	-0.002507	0.15702	0.084	0.076	0.000936	0.137799
H.4	0.029986	0.00702	0.128374	0.165293	0.199323	0.221267	0.137348	0.106357	0.161324	0.089745	0.025725	0.079564	0.162474	0.23849	0.177278	0.192317	0.252253	0.175747	0.208659	0.08	-0.002508	0.15702	0.084	0.076	0.000936	0.137799
H.5	0.021323	0.002327	0.125116	0.163715	0.200159	0.21912	0.148455	0.104154	0.161324	0.092983	0.024465	0.078195	0.166321	0.23441	0.177794	0.198015	0.258509	0.180235	0.209272	0.081	1e-05	0.1535	0.082	0.074	-0.003914	0.143022
H.6	0.022998	0.002349	0.125699	0.163832	0.200159	0.1884	0.160529	0.105412	0.161739	0.092983	0.024465	0.078195	0.166322	0.23441	0.178228	0.197334	0.257401	0.179447	0.209272	0.081	-0.003632	0.1535	0.082	0.074	-0.003908	0.158373
H.7	0.029545	0.007005	0.129873	0.165513	0.199323	0.222685	0.131148	0.105708	0.161739	0.089745	0.025725	0.079564	0.162474	0.23849	0.177155	0.191855	0.251716	0.175661	0.208659	0.08	-0.005233	0.15702	0.084	0.076	0.000932	0.131603
H.8	0.029545	0.007005	0.129706	0.165513	0.199323	0.222685	0.131148	0.105708	0.161739	0.089745	0.025725	0.079564	0.162474	0.23849	0.177154	0.191838	0.251366	0.175661	0.208659	0.08	-0.005166	0.15702	0.084	0.076	0.000932	0.131603
C	-0.222169	-0.365927	-1.00717	-1.15946	-0.470487	-0.893538	-0.722715	-0.5089	-1.14651	-0.623272	-0.250036	-0.38076	-1.05638	-1.0593	-1.17623	-1.41355	-1.32303	-0.922277	-0.969293	-0.314	-0.289238	-0.79554	-0.44	-0.568	-0.617836	-0.665841
H	0.043953	0.041808	0.22536	0.281549	0.33257	0.259534	0.181714	0.12571	0.277929	0.1203	0.032971	0.086649	0.176912	0.24504	0.285862	0.310964	0.290182	0.186036	0.240514	0.083	0.028894	0.16707	0.07	0.086	0.059127	0.16875
C.1	0.13382	0.362921	0.60668	0.621937	-0.450318	0.104871	-0.017415	0.11914	0.614546	0.081962	0.089614	0.178387	0.614047	0.37668	0.613598	0.852856	0.7321	0.504039	0.251615	0.042	0.860016	0.20741	0.22	0.477	0.614232	0.400576
H.1	0.044062	0.041822	0.225748	0.281231	0.33343	0.258577	0.182295	0.125907	0.277929	0.120917	0.032987	0.086666	0.176789	0.24499	0.285511	0.310741	0.290133	0.185587	0.240384	0.083	0.027376	0.16702	0.07	0.086	0.059025	0.168523
N	-0.272436	-0.648575	-0.734281	-0.726389	-0.593519	-0.620658	-0.558577	-0.479804	-0.721607	-0.379673	-0.289551	-0.561693	-0.887471	-0.69916	-0.716466	-0.93673	-0.893644	-0.743806	-0.675474	-0.607	-1.52455	-0.53235	-0.581	-0.72	-0.860823	-0.681764
Li	0.271708	0.567971	0.685314	0.700105	0.848325	0.891214	0.934699	0.617931	0.696679	0.679766	0.384015	0.590751	0.976105	0.89175	0.707724	0.873006	0.900555	0.790421	0.912255	0.713	0.897497	0.78639	0.659	0.64	0.746275	0.609756
C.2	-0.222169	-0.365927	-0.990617	-1.1667	-0.470487	-0.893538	-0.722715	-0.5089	-1.15369	-0.623272	-0.250036	-0.38076	-1.05638	-1.0593	-1.17623	-1.41653	-1.32285	-0.922277	-0.969293	-0.314	-0.289241	-0.79554	-0.44	-0.568	-0.617836	-0.665841
H.2	0.043953	0.041808	0.219849	0.283467	0.33257	0.259534	0.181714	0.12571	0.279895	0.1203	0.032971	0.086649	0.176912	0.24504	0.285862	0.311709	0.290193	0.186036	0.240514	0.083	0.028896	0.16707	0.07	0.086	0.059127	0.16875
C.3	0.13382	0.362921	0.608257	0.623358	-0.450318	0.104871	-0.017415	0.11914	0.615941	0.081962	0.089614	0.178387	0.614047	0.37668	0.613598	0.853995	0.732661	0.504039	0.251615	0.042	0.860025	0.20741	0.22	0.477	0.614232	0.400576
H.3	0.044062	0.041822	0.219512	0.283278	0.33343	0.258577	0.182295	0.125907	0.279895	0.120917	0.032987	0.086666	0.176789	0.24499	0.285511	0.311568	0.290174	0.185587	0.240384	0.083	0.027376	0.16702	0.07	0.086	0.059025	0.168523
N.1	-0.272436	-0.648575	-0.738946	-0.725193	-0.593519	-0.620658	-0.558577	-0.479804	-0.720397	-0.379673	-0.289551	-0.561693	-0.887471	-0.69916	-0.716466	-0.936897	-0.893157	-0.743805	-0.675474	-0.607	-1.52455	-0.53235	-0.581	-0.72	-0.860823	-0.681764
Li.1	0.271708	0.567971	0.680296	0.702821	0.848325	0.891214	0.934699	0.617931	0.699393	0.679766	0.384015	0.590751	0.976105	0.89175	0.707724	0.873501	0.900552	0.79042	0.912255	0.713	0.897498	0.78639	0.659	0.64	0.746275	0.609756
C	-0.244206	-0.282732	-1.42365	-1.58471	-1.64863	-1.35823	-1.16781	-0.637575	-1.58004	-1.00038	-0.377919	-0.596672	-1.29821	-1.51305	-1.82844	-1.70549	-1.72751	-1.28725	-1.4502	-0.609	-0.699877	-1.19818	-0.705	-0.665	-0.498223	-0.884527
Li	0.293485	0.336449	0.755654	0.765498	0.745947	0.802986	0.841624	0.43315	0.764665	0.597687	0.359932	0.394299	0.95729	0.85885	0.812922	0.916432	0.934807	0.821327	0.854783	0.445	0.882759	0.74444	0.607	0.563	0.626404	0.505174
Li.1	0.297783	0.327288	0.740125	0.750076	0.745024	0.807749	0.838045	0.424964	0.74914	0.605587	0.359372	0.392436	0.954638	0.85487	0.798034	0.907129	0.926158	0.815484	0.850526	0.439	0.882018	0.74095	0.606	0.558	0.629198	0.504462
H	-0.356413	-0.394158	-0.763832	-0.764849	-0.307148	-0.834918	-0.811668	-0.469617	-0.764305	-0.460589	-0.331908	-0.32344	-0.997818	-0.82134	-0.786586	-0.938032	-0.942433	-0.859934	-0.761081	-0.248	-0.879675	-0.64341	-0.584	-0.561	-0.619363	-0.424033
H.1	-0.001313	0.012654	0.24173	0.286746	0.138696	0.228041	0.076695	0.088407	0.28569	0.074908	-0.002344	0.045314	0.119716	0.20441	0.339994	0.264083	0.258804	0.165444	0.159176	-0.011	-0.070777	0.11574	0.023	0.034	-0.051038	0.098302
H.2	0.000692	0.000163	0.225082	0.273593	0.163014	0.178511	0.111655	0.080287	0.272399	0.091311	-0.003567	0.044038	0.132288	0.20818	0.332155	0.276663	0.273426	0.172542	0.17355	-0.008	-0.05714	0.12032	0.026	0.036	-0.04338	0.100476
H.3	0.000872	0.000341	0.224889	0.273648	0.1631	0.17586	0.111461	0.080315	0.272455	0.091478	-0.003561	0.044031	0.132101	0.20807	0.331925	0.276289	0.273599	0.172385	0.173243	-0.008	-0.057308	0.12015	0.026	0.035	-0.043599	0.100147
Li	-0.00019	0.000879	-5.7e-05	0	0	0	0	-2e-06	0	0	0	0	0	0	9e-06	-2.25814e-05	7.45304e-05	8e-06	0	0	0.499075	0	0	0	0	0
Li.1	-0.00019	0.000879	5.7e-05	0	0	0	0	-2e-06	0	0	0	0	0	0	-9e-06	-1.69502e-05	-8.17047e-05	-8e-06	0	0	0.499612	0	0	0	0	0
C	-0.249607	-0.121472	-0.199934	-0.404618	-1.78963	-1.58082	-1.11652	-0.332205	-0.399886	-0.9988	-0.378264	-0.603321	-1.22718	-1.54943	-1.2564	-1.02957	-1.29082	-1.14148	-1.44302	-0.706	-0.75416	-1.21001	-0.714	-0.566	-0.284547	-0.904359
Li	-0.069652	0.043626	-0.049232	-0.083345	0.024291	-0.329842	-0.358421	0.098902	-0.083072	-0.07598	-0.02055	-0.02046	-0.2843	-0.25069	-0.071346	-0.253121	-0.264516	-0.485537	-0.294006	0.266	0.507995	-0.23479	-0.017	-0.157	-0.132636	-0.275854
H	0.010321	0.046735	0.035177	0.098471	0.149502	0.256674	0.07848	0.134004	0.097357	0.076203	0.004412	0.052347	0.144763	0.20642	0.328679	0.177006	0.223692	0.171869	0.165615	-0.056	-0.063304	0.11808	0.029	0.057	-0.059546	0.111759
H.1	0.007981	0.019511	-0.039256	0.036481	0.169422	0.205939	0.104897	0.096155	0.035263	0.09587	0.001872	0.049559	0.146881	0.20927	0.26383	0.162476	0.222451	0.163437	0.177544	-0.059	-0.051796	0.12162	0.028	0.053	-0.048391	0.106882
H.2	0.007981	0.019511	-0.040104	0.036481	0.169422	0.205939	0.104897	0.096155	0.035263	0.09587	0.001872	0.049559	0.146881	0.20927	0.26383	0.162665	0.222606	0.163437	0.177544	-0.059	-0.051781	0.12162	0.028	0.053	-0.048391	0.106882
Li.1	0.139295	0.004143	0.169474	0.184286	0.634476	0.617082	0.595504	-0.036039	0.183623	0.400494	0.194838	0.23674	0.539389	0.58747	0.256052	0.390707	0.439988	0.571381	0.610382	0.312	0.816764	0.54348	0.323	0.278	0.28325	0.43407
Li.2	0.14357	-0.010905	0.123874	0.132244	0.642517	0.62503	0.591165	-0.056978	0.131451	0.406343	0.195818	0.235575	0.533567	0.5877	0.215356	0.387367	0.444759	0.556896	0.605939	0.304	0.815007	0.54	0.322	0.281	0.290262	0.42062
C	-0.726515	-1.04984	-1.89468	-2.54212	-1.85998	-2.62618	-2.70813	-1.8158	-2.54085	-1.7971	-0.806703	-1.08178	-2.42925	-3.34984	-3.92984	-4.0167	-3.80554	-2.88333	-2.39763	-1.201	-3.34656	-2.25833	-1.383	-0.967	-0.161862	-0.869805
Li	0.177995	0.262646	0.473103	0.635487	0.464995	0.656545	0.677033	0.454026	0.635168	0.449274	0.201668	0.270438	0.607305	0.83746	0.982459	1.00405	0.951338	0.720843	0.599408	0.3	0.83658	0.56458	0.346	0.242	0.040466	0.217451
Li.1	0.177995	0.262646	0.473858	0.635573	0.464995	0.656545	0.677033	0.454026	0.635254	0.449274	0.201668	0.270438	0.607305	0.83746	0.982459	1.00422	0.951497	0.72083	0.599408	0.3	0.836652	0.56458	0.346	0.242	0.040466	0.217451
Li.2	0.177995	0.262646	0.473858	0.635487	0.464995	0.656545	0.677033	0.454026	0.635168	0.449274	0.201668	0.270438	0.607305	0.83746	0.982459	1.00422	0.951489	0.72083	0.599408	0.3	0.836669	0.56458	0.346	0.242	0.040466	0.217451
Li.3	0.177995	0.262646	0.473858	0.635573	0.464995	0.656545	0.677033	0.454026	0.635254	0.449274	0.201668	0.270438	0.607305	0.83746	0.982459	1.004	0.951452	0.72083	0.599408	0.3	0.836661	0.56458	0.346	0.242	0.040466	0.217451
Li	0.150089	0.194554	0.665108	0.601083	0.834561	0.937947	0.961593	0.269444	0.592195	0.758629	0.281355	0.373792	0.951253	0.85069	0.610702	0.900018	0.933888	0.775875	0.965986	0.418	0.876701	0.81215	0.592	0.405	0.64754	0.583731
Li.1	0.150089	0.194554	0.664257	0.603825	0.834561	0.937947	0.961593	0.269444	0.594971	0.758629	0.281355	0.373792	0.951253	0.85069	0.610702	0.900352	0.933996	0.775875	0.965986	0.418	0.876709	0.81215	0.592	0.405	0.64754	0.583731
Li.2	0.150089	0.194554	0.664257	0.601083	0.834561	0.937947	0.961593	0.269444	0.592195	0.758629	0.281355	0.373792	0.951253	0.85069	0.610702	0.900559	0.934058	0.775875	0.965986	0.418	0.876697	0.81215	0.592	0.405	0.64754	0.583731
Li.3	0.150089	0.194554	0.664257	0.603825	0.834561	0.937947	0.961593	0.269444	0.594971	0.758629	0.281355	0.373792	0.951253	0.85069	0.610702	0.899845	0.933625	0.775875	0.965986	0.418	0.876696	0.81215	0.592	0.405	0.64754	0.583731
C	-0.2297	-0.189649	-1.04957	-0.86054	-1.51536	-1.43366	-1.45244	-0.563025	-0.830988	-1.15188	-0.323452	-0.560071	-1.39616	-1.5075	-0.842449	-1.7481	-1.78427	-1.33206	-1.46735	-0.49	-0.717841	-1.1926	-0.696	-0.581	-0.536765	-0.954808
C.1	-0.2297	-0.189649	-1.04957	-0.86054	-1.51536	-1.43366	-1.45244	-0.563025	-0.830988	-1.15188	-0.323452	-0.560071	-1.39616	-1.5075	-0.842449	-1.75171	-1.78035	-1.33206	-1.46735	-0.49	-0.726529	-1.1926	-0.696	-0.581	-0.536765	-0.954808
C.2	-0.2297	-0.189649	-1.09463	-0.877978	-1.51536	-1.43366	-1.45244	-0.563025	-0.848863	-1.15188	-0.323452	-0.560071	-1.39616	-1.5075	-0.842449	-1.74747	-1.7812	-1.33206	-1.46735	-0.49	-0.72516	-1.1926	-0.696	-0.581	-0.536765	-0.954808
C.3	-0.2297	-0.189649	-1.04957	-0.877978	-1.51536	-1.43366	-1.45244	-0.563025	-0.848863	-1.15188	-0.323452	-0.560071	-1.39616	-1.5075	-0.842449	-1.74319	-1.7793	-1.33206	-1.46735	-0.49	-0.718172	-1.1926	-0.696	-0.581	-0.536765	-0.954808
H	0.02428	-0.001646	0.128836	0.086991	0.226932	0.163837	0.163615	0.09786	0.080115	0.131085	0.014025	0.062085	0.148295	0.21894	0.077249	0.281879	0.281757	0.185395	0.167121	0.024	-0.05159	0.12682	0.035	0.059	-0.036925	0.123692
H.1	0.02428	-0.001646	0.129072	0.086562	0.226932	0.162819	0.163615	0.09786	0.079683	0.131085	0.014025	0.062085	0.148295	0.21894	0.077249	0.281921	0.282734	0.185395	0.167121	0.024	-0.051592	0.12682	0.035	0.059	-0.036925	0.123692
H.2	0.02428	-0.001646	0.129072	0.086634	0.226932	0.169059	0.163617	0.09786	0.079758	0.131085	0.014025	0.062085	0.148295	0.21894	0.077249	0.281214	0.282556	0.185395	0.167121	0.024	-0.051592	0.12682	0.035	0.059	-0.036925	0.123692
H.3	0.02428	-0.001646	0.128836	0.090747	0.226932	0.162819	0.163615	0.09786	0.083986	0.131085	0.014025	0.062085	0.148295	0.21894	0.077249	0.280271	0.280893	0.185395	0.167121	0.024	-0.051591	0.12682	0.035	0.059	-0.036925	0.123692
H.4	0.02428	-0.001646	0.129072	0.091181	0.226932	0.169059	0.163617	0.09786	0.084407	0.131085	0.014025	0.062085	0.148295	0.21894	0.077249	0.280521	0.281116	0.185395	0.167121	0.024	-0.051592	0.12682	0.035	0.059	-0.036925	0.123692
H.5	0.02428	-0.001646	0.129072	0.091494	0.226932	0.163837	0.163615	0.09786	0.084736	0.131085	0.014025	0.062085	0.148295	0.21894	0.077249	0.280815	0.281446	0.185395	0.167121	0.024	-0.051592	0.12682	0.035	0.059	-0.036925	0.123692
H.6	0.02428	-0.001646	0.128836	0.086634	0.226932	0.169059	0.163617	0.09786	0.079758	0.131085	0.014025	0.062085	0.148295	0.21894	0.077249	0.283037	0.281291	0.185395	0.167121	0.024	-0.051592	0.12682	0.035	0.059	-0.036925	0.123692
H.7	0.02428	-0.001646	0.129072	0.086991	0.226932	0.163837	0.163615	0.09786	0.080115	0.131085	0.014025	0.062085	0.148295	0.21894	0.077249	0.282902	0.281013	0.185395	0.167121	0.024	-0.051592	0.12682	0.035	0.059	-0.036925	0.123692
H.8	0.02428	-0.001646	0.129072	0.086562	0.226932	0.162819	0.163615	0.09786	0.079683	0.131085	0.014025	0.062085	0.148295	0.21894	0.077249	0.282142	0.282096	0.185395	0.167121	0.024	-0.051592	0.12682	0.035	0.059	-0.036925	0.123692
H.9	0.02428	-0.001646	0.141504	0.091181	0.226932	0.169059	0.163617	0.09786	0.084407	0.131085	0.014025	0.062085	0.148295	0.21894	0.077249	0.281433	0.281229	0.185395	0.167121	0.024	-0.051592	0.12682	0.035	0.059	-0.036925	0.123692
H.10	0.02428	-0.001646	0.141504	0.091494	0.226932	0.163837	0.163615	0.09786	0.084736	0.131085	0.014025	0.062085	0.148295	0.21894	0.077249	0.281269	0.281075	0.185395	0.167121	0.024	-0.051592	0.12682	0.035	0.059	-0.036925	0.123692
H.11	0.02428	-0.001646	0.141504	0.090747	0.226932	0.162819	0.163615	0.09786	0.083986	0.131085	0.014025	0.062085	0.148295	0.21894	0.077249	0.281914	0.28213	0.185395	0.167121	0.024	-0.051592	0.12682	0.035	0.059	-0.036925	0.123692
C	-0.507635	-0.187701	0.523322	0.763586	-3.51733	-2.55952	-2.35553	-1.01946	0.757228	-2.0855	-0.647299	-0.939483	-1.88795	-2.84305	-3.78059	-2.32165	-2.32612	-2.10415	-2.16073	-1.005	-3.38437	-2.11636	-1.21	-0.762	0.706935	-0.960941
Li	0.120368	0.065155	0.014638	-0.0363	0.624407	0.478389	0.464656	0.239494	-0.035542	0.395733	0.151528	0.195995	0.38752	0.58166	0.557999	0.421263	0.435976	0.405219	0.399502	0.236	0.709427	0.39279	0.278	0.177	-0.130373	0.1309
Li.1	0.120368	0.065155	0.013732	-0.036969	0.624407	0.478389	0.464656	0.239494	-0.03622	0.395733	0.151528	0.195995	0.38752	0.58166	0.557999	0.421429	0.434452	0.405209	0.399502	0.236	0.709444	0.39279	0.278	0.177	-0.130373	0.1309
Li.2	0.120368	0.065155	0.013732	-0.0363	0.624407	0.478389	0.464656	0.239494	-0.035542	0.395733	0.151528	0.195995	0.38752	0.58166	0.557999	0.421087	0.435398	0.405209	0.399502	0.236	0.709443	0.39279	0.278	0.177	-0.130373	0.1309
Li.3	0.120368	0.065155	0.014638	-0.036628	0.624407	0.478389	0.464656	0.239494	-0.035873	0.395733	0.151528	0.195995	0.38752	0.58166	0.557999	0.421195	0.434801	0.405219	0.399502	0.236	0.709428	0.39279	0.278	0.177	-0.130373	0.1309
Li.4	0.084369	-0.14031	-0.227888	-0.279274	0.442898	0.133299	0.064555	-0.096139	-0.278009	0.189493	0.078802	0.14584	0.212339	0.34241	0.474121	0.210395	0.216775	0.354208	0.431443	0.19	0.688448	0.44973	0.203	-0.004	-0.358417	0.358424
H	-0.055136	0.069828	-0.352173	-0.338115	0.576808	0.512666	0.432351	0.157651	-0.336042	0.313072	-0.03762	0.009659	0.125523	0.17401	1.07448	0.423891	0.366801	0.129088	0.131277	-0.13	-0.141824	0.09548	-0.104	0.057	0.172973	0.078918
C	-0.202005	-0.459433	-1.31878	-1.51548	-0.408761	-0.79819	-0.562342	-0.466321	-1.51122	-0.538533	-0.234436	-0.358646	-0.930993	-0.98182	-1.55513	-1.37582	-1.23531	-0.86478	-0.950128	-0.289	-0.256957	-0.77985	-0.4	-0.5	-0.553008	-0.578298
H	0.02847	0.053325	0.32266	0.397314	0.28277	0.221476	0.149366	0.126334	0.396035	0.100046	0.029844	0.083412	0.172518	0.23614	0.406709	0.326313	0.293246	0.187098	0.246079	0.089	0.029842	0.16683	0.07	0.077	0.056692	0.163975
C.1	0.023753	0.350096	0.69751	0.726097	-0.58314	-0.141422	-0.307896	0.003609	0.723987	-0.142811	0.002102	0.042841	0.328298	0.18681	0.727567	0.639442	0.502042	0.316009	0.086763	-0.03	0.728888	0.07436	0.121	0.299	0.518027	0.172738
H.1	0.028545	0.053391	0.322876	0.39736	0.282926	0.22134	0.14941	0.126363	0.396035	0.100105	0.029857	0.08342	0.172525	0.23615	0.406752	0.326243	0.293546	0.187088	0.246054	0.089	0.029819	0.16683	0.07	0.077	0.056733	0.163962
Li	0.422599	0.61398	0.735659	0.752072	0.875142	0.911093	0.930271	0.589273	0.751381	0.72447	0.477482	0.675926	0.962518	0.93326	0.765148	0.881614	0.897186	0.824701	0.993408	0.66	0.898565	0.88658	0.688	0.702	0.648528	0.663578
N	-0.298512	-0.611358	-0.759928	-0.757361	-0.448937	-0.414297	-0.35881	-0.379267	-0.756216	-0.243278	-0.304848	-0.526952	-0.704866	-0.61054	-0.751041	-0.800177	-0.753516	-0.650115	-0.622176	-0.519	-1.43016	-0.51476	-0.548	-0.655	-0.726973	-0.585955
Li	1	1	1	1	1	1	1	1	1	1	1	1	1	1	1	1	1	1	1	1	1	1	1	1	1
Li	0.460447	0.753022	0.731975	0.726218	0.431436	0.588846	0.622165	0.75287	0.72617	0.410536	0.396906	0.390946	0.935545	0.79102	0.734341	0.872369	0.863532	0.828716	0.637759	0.371	0.885732	0.56562	0.598	0.577	0.624434	0.237117
H	-0.455712	-0.752921	-0.731975	-0.726218	-0.431436	-0.588846	-0.622165	-0.75287	-0.72617	-0.410536	-0.396906	-0.390946	-0.935545	-0.79102	-0.734341	-0.872791	-0.864064	-0.828716	-0.637759	-0.371	-0.885732	-0.56562	-0.598	-0.577	-0.624434	-0.237117
C	-0.230691	-0.534563	-1.49069	-1.67296	-1.25587	-1.52882	-1.25499	-0.866047	-1.66986	-0.960389	-0.420846	-0.615859	-1.26741	-1.44555	-1.91917	-1.82215	-1.71786	-1.27557	-1.3042	-0.613	-0.708108	-1.07149	-0.697	-0.677	-0.460532	-0.749699
Li	0.382448	0.584054	0.750143	0.768252	0.810441	0.893819	0.917997	0.64351	0.767745	0.720368	0.49173	0.544038	0.896569	0.85617	0.828744	0.876827	0.876612	0.77238	0.795654	0.573	0.892457	0.73056	0.662	0.641	0.664397	0.506532
H	-0.050563	-0.01648	0.246491	0.302141	0.148476	0.23795	0.112271	0.074176	0.300704	0.080007	-0.023628	0.02394	0.123613	0.19646	0.36319	0.314517	0.27948	0.167809	0.169517	0.013	-0.062694	0.11364	0.011	0.012	-0.067955	0.081056
H.1	-0.051445	-0.016482	0.246244	0.30102	0.148476	0.198526	0.112359	0.074181	0.300704	0.080007	-0.023628	0.02394	0.123613	0.19646	0.363616	0.314475	0.280416	0.167688	0.169517	0.013	-0.060828	0.11364	0.011	0.012	-0.067955	0.081056
H.2	-0.051445	-0.016482	0.247808	0.301545	0.148476	0.198526	0.112359	0.074181	0.300704	0.080007	-0.023628	0.02394	0.123613	0.19646	0.363616	0.314463	0.279339	0.167688	0.169517	0.013	-0.060827	0.11365	0.011	0.012	-0.067955	0.081056
Na	0.473702	0.48552	0.732203	0.746143	0.313402	0.462492	0.58631	0.546211	0.74602	0.388836	0.428339	0.485177	0.986547	0.83388	0.77385	0.892627	0.889358	0.840851	0.730101	0.359	0.842547	0.68249	0.701	0.701	0.697452	0.907926
Li	0.302265	0.27707	0.727091	0.714294	0.675534	0.698868	0.776038	0.37365	0.714122	0.457445	0.263218	0.213299	0.969612	0.80907	0.737032	0.91072	0.902389	0.821966	0.773829	0.312	0.877857	0.64712	0.51	0.359	0.541301	-0.179244
H	-0.390731	-0.381261	-0.729897	-0.730219	-0.494468	-0.58068	-0.681174	-0.459923	-0.730071	-0.42314	-0.345778	-0.349237	-0.978079	-0.82147	-0.755441	-0.902363	-0.896997	-0.831408	-0.751965	-0.336	-0.860205	-0.66481	-0.605	-0.53	-0.619376	-0.364341
H.1	-0.390731	-0.381261	-0.729397	-0.730219	-0.494468	-0.58068	-0.681174	-0.459923	-0.730071	-0.42314	-0.345778	-0.349237	-0.978079	-0.82147	-0.755441	-0.902407	-0.896644	-0.831408	-0.751965	-0.336	-0.860199	-0.66481	-0.605	-0.53	-0.619376	-0.364341
Na	0.002263	0.001521	0.000625	0	0	0	0	0	0	0	0	0	0	0	0.013755	1.43444e-05	-6.59005e-05	4e-06	0	0	3e-06	0	0	0	0	0
Na.1	0.002263	0.001521	-0.000625	0	0	0	0	0	0	0	0	0	0	0	-0.013755	-5.12543e-05	1.83725e-05	-4e-06	0	0	-3e-06	0	0	0	0	0
Na	0.425088	0.402723	0.711153	0.723491	0.454755	0.548302	0.659407	0.468096	0.723376	0.403655	0.357884	0.373019	0.975112	0.816	0.752888	0.884181	0.876541	0.827556	0.707874	0.346	0.832275	0.64084	0.642	0.54	0.653309	0.702929
Na.1	0.425088	0.402723	0.710926	0.723491	0.454755	0.548302	0.659407	0.468096	0.723376	0.403655	0.357884	0.373019	0.975112	0.816	0.752888	0.884241	0.87656	0.827555	0.707874	0.346	0.832277	0.64084	0.642	0.54	0.653309	0.702929
H	-0.424596	-0.402617	-0.710702	-0.723491	-0.454755	-0.548302	-0.659407	-0.468084	-0.723376	-0.403655	-0.357884	-0.373019	-0.975111	-0.816	-0.752888	-0.884916	-0.877749	-0.827555	-0.707874	-0.346	-0.832275	-0.64084	-0.642	-0.54	-0.653309	-0.702929
H.1	-0.424596	-0.402617	-0.711376	-0.723491	-0.454755	-0.548302	-0.659407	-0.468084	-0.723376	-0.403655	-0.357884	-0.373019	-0.975111	-0.816	-0.752888	-0.884783	-0.877329	-0.827556	-0.707874	-0.346	-0.832277	-0.64084	-0.642	-0.54	-0.653309	-0.702929
Na	-0.006437	0.075453	0.052155	0.096991	-0.201362	-0.168217	-0.192165	0.098571	0.096911	-0.086967	0.019458	0.019458	0.073192	-0.02067	0.129517	0.151481	0.160319	-0.08438	-0.040459	0.042	-0.460829	-0.09481	0.024	0.173	-0.026742	0.018192
Na.1	9.5e-05	-0.073813	-0.04935	-0.096594	0.201362	0.168217	0.192165	-0.098597	-0.096515	0.086967	-0.019459	-0.019459	-0.073194	0.02067	-0.129517	-0.151654	-0.160497	0.084443	0.040459	-0.042	0.460822	0.09481	-0.024	-0.173	0.026742	-0.018192
Na.2	-0.006437	0.075453	0.052155	0.096578	-0.201362	-0.168217	-0.192165	0.098571	0.096498	-0.086967	0.019458	0.019458	0.073192	-0.02067	0.129517	0.151531	0.160247	-0.08438	-0.040459	0.042	-0.460832	-0.09481	0.024	0.173	-0.026742	0.018192
Na.3	-0.006437	0.075453	0.052155	0.096578	-0.201362	-0.168217	-0.192165	0.098571	0.096498	-0.086967	0.019458	0.019458	0.073192	-0.02067	0.129517	0.151316	0.160795	-0.08438	-0.040459	0.042	-0.460829	-0.09481	0.024	0.173	-0.026742	0.018192
Na.4	9.5e-05	-0.073813	-0.053695	-0.096975	0.201362	0.168217	0.192165	-0.098597	-0.096895	0.086967	-0.019459	-0.019459	-0.073194	0.02067	-0.129517	-0.151197	-0.161025	0.084401	0.040459	-0.042	0.460822	0.09481	-0.024	-0.173	0.026742	-0.018192
Na.5	-0.006437	0.075453	0.053968	0.096991	-0.201362	-0.168217	-0.192165	0.098571	0.096911	-0.086967	0.019458	0.019458	0.073192	-0.02067	0.129517	0.151343	0.160456	-0.084505	-0.040459	0.042	-0.460819	-0.09481	0.024	0.173	-0.026742	0.018192
Na.6	9.5e-05	-0.073813	-0.053695	-0.096594	0.201362	0.168217	0.192165	-0.098597	-0.096515	0.086967	-0.019459	-0.019459	-0.073194	0.02067	-0.129517	-0.151237	-0.160534	0.084401	0.040459	-0.042	0.460833	0.09481	-0.024	-0.173	0.026742	-0.018192
Na.7	9.5e-05	-0.073813	-0.053695	-0.096975	0.201362	0.168217	0.192165	-0.098597	-0.096895	0.086967	-0.019459	-0.019459	-0.073194	0.02067	-0.129517	-0.151912	-0.160272	0.084401	0.040459	-0.042	0.460833	0.09481	-0.024	-0.173	0.026742	-0.018192
Na	1	1	1	1	1	1	1	1	1	1	1	1	1	1	1	1	1	1	1	1	1	1	1	1	1	1
Be	1e-06	5.4e-05	0	0	0	0	0	0	0	0	0	0	0	0	0	9.14646e-08	9.14646e-08	0	0	0	0	0	0	0	0	0
Be	0.238513	0.17607	0.282487	0.233912	0.335222	0.571158	0.457695	0.175989	0.233786	0.253803	0.286064	0.45403	0.485341	0.91135	0.207271	0.370108	0.411501	0.437807	0.974361	0.558	0.927029	0.92068	0.433	0.363	0.410441	0.590437
F	-0.238167	-0.176039	-0.282487	-0.233912	-0.335222	-0.571158	-0.457695	-0.175991	-0.233786	-0.253803	-0.286064	-0.45403	-0.485341	-0.91135	-0.207271	-0.370472	-0.411998	-0.437807	-0.974361	-0.558	-0.927029	-0.92068	-0.433	-0.363	-0.410441	-0.590437
Be	0.522997	0.986637	1.00558	0.976276	0.296622	0.596844	0.470596	0.986612	0.976126	0.322436	0.556791	0.80277	1.2677	1.61003	0.967661	1.12763	1.13991	1.08749	1.84041	0.774	1.61834	1.74171	0.74	0.869	0.787243	0.87195
O	-0.521652	-0.986625	-1.00558	-0.976276	-0.296622	-0.596844	-0.470596	-0.986615	-0.976126	-0.322436	-0.556791	-0.80277	-1.2677	-1.61003	-0.967661	-1.12797	-1.14013	-1.08749	-1.84041	-0.774	-1.61834	-1.74171	-0.74	-0.869	-0.787243	-0.87195
F	-1e-06	0	0	0	0	0	0	0	0	0	0	0	0	0	0	1.0673e-07	1.06682e-07	0	0	0	0	0	0	0	0	0
H	0	0	0	0	0	0	0	0	0	0	0	0	0	0	0	1.40461e-06	1.40461e-06	0	0	0	0	0	0	0	0	0
H	0.218271	0.419053	0.423788	0.426743	0.555816	0.561007	0.429873	0.419053	0.426642	0.283952	0.218654	0.287833	0.517918	0.54638	0.419906	0.495822	0.503963	0.467868	0.60724	0.248	0.741523	0.47279	0.312	0.44	0.389824	0.551472
F	-0.217685	-0.419053	-0.423788	-0.426743	-0.555816	-0.561007	-0.429873	-0.419053	-0.426642	-0.283952	-0.218654	-0.287833	-0.517918	-0.54638	-0.419906	-0.496343	-0.504451	-0.467868	-0.60724	-0.248	-0.741523	-0.47279	-0.312	-0.44	-0.389824	-0.551472
Li	0	0.001259	0	0	0	0	0	0	0	0	0	0	0	0	0	6.30605e-07	6.30605e-07	0	0	0	0	0	0	0	0	0
Li	0.516436	0.822622	0.828934	0.824417	0.817074	0.874879	0.918104	0.822611	0.824306	0.699604	0.586102	0.730203	0.95545	0.95245	0.817816	0.925011	0.895739	0.904808	0.979626	0.687	0.920028	0.93992	0.674	0.756	0.834143	0.762355
F	-0.514619	-0.822617	-0.828934	-0.824417	-0.817074	-0.874879	-0.918104	-0.822611	-0.824306	-0.699604	-0.586102	-0.730202	-0.95545	-0.95245	-0.817816	-0.925192	-0.895926	-0.904808	-0.979626	-0.687	-0.920028	-0.93992	-0.674	-0.756	-0.834143	-0.762355
Li	0.464252	0.801499	0.800522	0.797004	0.781224	0.844453	0.902083	0.801493	0.796893	0.677392	0.539002	0.730289	0.936044	0.93745	0.795263	0.899764	0.883754	0.874914	0.972761	0.792	0.905592	0.92276	0.624	0.743	0.774897	0.745317
O	-0.459908	-0.801495	-0.800522	-0.797004	-0.781224	-0.844453	-0.902083	-0.801499	-0.796893	-0.677392	-0.539003	-0.730289	-0.936044	-0.93745	-0.795263	-0.899788	-0.88385	-0.874914	-0.972761	-0.792	-0.905592	-0.92276	-0.624	-0.743	-0.774897	-0.745317
Mg	3e-06	0.00026	0	0	0	0	0	0	0	0	0	0	0	0	0	1.22001e-07	1.22e-07	0	0	0	0	0	0	0	0	0
Mg	0.653474	0.911797	0.915664	0.917259	0.482321	0.974049	0.956081	0.911766	0.917156	0.703605	0.594971	0.768595	1.11987	1.31435	0.907811	0.987027	0.980294	1.02879	1.36807	0.851	1.27591	1.33476	0.569	0.766	0.701938	0.841879
O	-0.6522	-0.911781	-0.915664	-0.917259	-0.482321	-0.974049	-0.956081	-0.911763	-0.917156	-0.703605	-0.594971	-0.768595	-1.11987	-1.31435	-0.907811	-0.987264	-0.980636	-1.02879	-1.36807	-0.851	-1.27591	-1.33476	-0.569	-0.766	-0.701938	-0.841879
Mg	0.558109	0.754953	0.762937	0.772176	0.559759	0.864565	0.794429	0.754922	0.77208	0.572519	0.53377	0.654682	1.01474	1.2157	0.751567	0.900847	0.976811	0.926949	1.2807	0.738	1.23305	1.23833	0.619	0.746	0.605062	0.744049
S	-0.55846	-0.754935	-0.762937	-0.772176	-0.559759	-0.864565	-0.794429	-0.754921	-0.77208	-0.572519	-0.53377	-0.654682	-1.01474	-1.2157	-0.751567	-0.900951	-0.976869	-0.926949	-1.2807	-0.738	-1.23305	-1.23833	-0.619	-0.746	-0.605062	-0.744049
Na	3e-06	0.002333	0	0	0	0	0	0	0	0	0	0	0	0	0	3.93362e-07	3.93364e-07	0	0	0	0	0	0	0	0	0
Na	0.543047	0.799265	0.788053	0.79302	0.593987	0.81634	0.88544	0.798982	0.792933	0.722067	0.562664	0.764139	0.889139	0.9064	0.793702	0.848296	0.829323	0.849524	0.89719	0.79	0.860446	0.8853	0.66	0.741	0.752834	0.707003
O	-0.543784	-0.798983	-0.788053	-0.79302	-0.593987	-0.81634	-0.88544	-0.798984	-0.792933	-0.722067	-0.562665	-0.76414	-0.889139	-0.9064	-0.793702	-0.848461	-0.829417	-0.849524	-0.89719	-0.79	-0.860446	-0.8853	-0.66	-0.741	-0.752834	-0.707003
O	0	0	0	0	0	0	0	0	0	0	0	0	0	0	0	6.20745e-09	6.18116e-09	0	0	0	0	0	0	0	0	0
N	-0.129325	-0.717742	-0.676593	-0.685454	-0.775368	-0.50218	-0.460967	-0.280718	-0.669595	-0.227057	-0.097298	-0.45413	-0.662031	-0.6183	-0.606793	-0.756682	-0.643662	-0.477037	-0.582274	-0.488	-1.18064	-0.37419	-0.445	-0.648	-0.762349	-0.713436
H	0.138254	0.337693	0.243014	0.25536	0.313754	0.277059	0.237555	0.244044	0.252638	0.14615	0.110833	0.313069	0.324376	0.39876	0.239441	0.334273	0.360307	0.267149	0.390528	0.238	0.408193	0.27249	0.236	0.306	0.179128	0.388167
C	-0.000657	0.168277	0.234605	0.208501	-0.612862	0.005642	0.270945	0.041424	0.162254	0.113341	0.01966	0.019585	0.065963	-0.14369	0.176134	0.352037	-0.00387838	0.085113	-0.139105	0.072	0.361337	-0.05359	0.076	0.166	0.248674	0.047348
H.1	0.07241	0.157864	0.032088	0.055815	0.346844	0.198165	0.184759	0.115669	0.091995	0.102285	0.048181	0.122625	0.119889	0.22786	0.074174	0.0382031	0.145492	0.085297	0.283041	0.139	0.054318	0.16898	0.085	0.038	-0.021346	0.169259
C.1	-0.050821	-0.33691	-0.270295	-0.39005	-0.109522	-0.586543	-0.444687	-0.269116	-0.39553	-0.290354	-0.095175	-0.237379	-0.444301	-0.61674	-0.506634	-0.399486	-0.495329	-0.414303	-0.680849	-0.187	0.023838	-0.43684	-0.263	-0.155	-0.026452	-0.41761
C.2	0.170234	0.790125	0.565117	0.551672	-0.06426	0.569173	0.528718	0.05728	0.551198	0.229719	0.156964	0.253921	0.708296	0.64364	0.498512	0.528329	0.655544	0.501101	0.579937	0.255	1.46202	0.43328	0.416	0.639	0.974856	0.724127
H.2	0.040223	0.086548	0.072581	0.108969	0.357006	0.211021	0.147479	0.11913	0.121642	0.108132	0.043328	0.097747	0.134068	0.22683	0.149017	0.115809	0.166102	0.138192	0.246667	0.114	0.018109	0.15963	0.09	0.056	0.019093	0.154437
H.3	0.036418	0.144086	0.126749	0.162251	0.376744	0.240517	0.168783	0.10553	0.121642	0.118411	0.04034	0.100005	0.15315	0.24898	0.186584	0.143191	0.18808	0.152304	0.272822	0.14	0.055683	0.17763	0.081	0.065	0.04672	0.19457
H.4	0.018368	0.10285	0.046333	0.083582	0.309117	0.199031	0.112007	0.074177	0.121642	0.068166	0.027893	0.084567	0.117431	0.20013	0.11861	0.085122	0.136653	0.112686	0.214762	0.116	-0.01377	0.13621	0.08	0.033	-0.004017	0.11195
O	-0.327328	-0.711636	-0.553008	-0.547087	-0.831604	-0.641273	-0.691223	-0.300445	-0.545699	-0.366173	-0.296825	-0.34191	-0.566316	-0.59269	-0.52507	-0.569498	-0.570009	-0.519948	-0.605264	-0.408	-1.19894	-0.50676	-0.404	-0.546	-0.745657	-0.663683
C.3	0.178352	0.674995	0.815854	0.838939	0.124367	0.667752	0.567718	0.226684	0.824701	0.274663	0.166699	0.254244	0.794804	0.65711	0.803715	0.839153	0.786411	0.631664	0.58091	0.243	1.45556	0.44837	0.423	0.699	1.09859	0.729502
C.4	-0.072531	-0.303684	-0.513422	-0.626676	-0.098467	-0.717379	-0.410547	-0.281704	-0.555801	-0.270776	-0.095719	-0.234485	-0.575415	-0.7163	-0.734641	-0.51663	-0.685925	-0.527539	-0.742525	-0.183	1.7e-05	-0.49377	-0.263	-0.249	-0.106899	-0.492506
H.5	0.019754	0.067199	0.137109	0.166921	0.309806	0.184702	0.126524	0.096203	0.151148	0.069638	0.037388	0.093496	0.137105	0.20992	0.191545	0.122886	0.170133	0.138111	0.223798	0.1	-0.002027	0.14627	0.094	0.058	0.00205	0.130107
H.6	0.049826	0.096635	0.144211	0.175058	0.332833	0.249457	0.161678	0.121638	0.151148	0.110318	0.052983	0.107593	0.159351	0.24227	0.206498	0.148518	0.199309	0.162666	0.268892	0.112	0.037194	0.17802	0.103	0.081	0.02763	0.182332
H.7	0.052081	0.131024	0.136813	0.168504	0.344907	0.226273	0.163795	0.12487	0.151148	0.111679	0.053781	0.109209	0.163751	0.24586	0.203354	0.156611	0.206266	0.167379	0.275709	0.117	0.043358	0.18176	0.101	0.084	0.032715	0.189126
O.1	-0.318601	-0.627287	-0.579114	-0.578793	-0.750057	-0.641411	-0.6578	-0.350199	-0.574789	-0.383059	-0.290919	-0.338589	-0.557086	-0.60014	-0.556959	-0.629573	-0.58726	-0.533028	-0.607551	-0.404	-1.20397	-0.50929	-0.396	-0.551	-0.771781	-0.656109
N.1	-0.131569	-0.565174	-0.378563	-0.341008	-0.812066	-0.360831	-0.490393	-0.27908	-0.339212	-0.21424	-0.091647	-0.459257	-0.590201	-0.61191	-0.246803	-0.536158	-0.596032	-0.385771	-0.584554	-0.488	-1.1978	-0.36126	-0.43	-0.623	-0.68446	-0.762731
H.8	0.1415	0.31729	0.284958	0.290101	0.343187	0.232863	0.292671	0.267827	0.287956	0.16182	0.118082	0.319496	0.332542	0.39605	0.275681	0.319357	0.363764	0.273044	0.39511	0.237	0.413983	0.27561	0.248	0.318	0.192333	0.415587
C.5	0.011768	-0.079971	-0.155383	-0.286612	-0.089791	-0.373332	-0.237941	-0.152825	-0.380522	-0.181707	-0.039118	-0.12951	-0.184367	-0.42725	-0.456654	0.00751567	-0.187873	-0.197463	-0.564423	-0.082	0.377831	-0.32715	-0.129	0.102	0.315705	-0.205493
H.9	0.027451	0.025295	0.080341	0.111408	0.303002	0.205917	0.132711	0.11122	0.157345	0.094404	0.042299	0.104034	0.115709	0.20267	0.152228	0.0571394	0.116246	0.106568	0.246384	0.103	0.011342	0.15549	0.105	0.039	-0.001707	0.146748
H.10	0.044292	0.131832	0.113262	0.147646	0.348661	0.183993	0.158532	0.098933	0.157345	0.117783	0.047578	0.1135	0.137776	0.22787	0.186995	0.0895903	0.145482	0.128061	0.280072	0.136	0.054014	0.17824	0.096	0.053	0.023423	0.186987
H.11	0.032116	0.110627	0.093344	0.130951	0.333769	0.171384	0.139682	0.109459	0.157345	0.106857	0.040683	0.102159	0.115497	0.19906	0.171068	0.0577943	0.115909	0.105755	0.247913	0.117	0.020338	0.15085	0.096	0.035	-0.036253	0.141322
N	-0.106853	-0.09935	-0.717757	-0.687899	-0.676559	-0.457641	-0.570275	-0.140108	-0.668713	-0.205243	-0.07761	-0.436987	-0.634112	-0.57898	-0.639162	-0.710677	-0.602233	-0.448244	-0.557033	-0.486	-1.206	-0.33764	-0.428	-0.641	-0.659531	-0.755571
H	0.147868	0.119347	0.357829	0.364318	0.359885	0.261812	0.296736	0.225291	0.359978	0.168116	0.1288	0.326486	0.340303	0.40132	0.351839	0.35398	0.36484	0.288054	0.409606	0.227	0.418123	0.28454	0.255	0.329	0.167364	0.426466
C	-0.002763	-0.12384	0.303251	0.269357	-0.774601	0.102593	0.412476	0.044929	0.238472	0.108871	0.024272	0.023131	0.0808	-0.13752	0.258959	0.387263	0.0160944	0.096852	-0.144423	0.066	0.356343	-0.05789	0.081	0.175	0.294651	0.065498
H.1	0.060595	0.103123	0.023901	0.041416	0.292727	0.207821	0.131551	0.102783	0.039177	0.089525	0.047899	0.123408	0.114569	0.22878	0.061163	0.0315053	0.136479	0.081308	0.278632	0.118	0.040088	0.17113	0.093	0.038	-0.007227	0.162666
C.1	-0.054275	-0.322701	-0.266915	-0.353956	-0.17274	-0.669106	-0.490693	-0.268435	-0.24995	-0.286546	-0.096548	-0.239043	-0.449376	-0.62387	-0.500504	-0.440568	-0.510664	-0.426344	-0.687268	-0.193	0.026206	-0.44209	-0.265	-0.161	-0.032851	-0.414361
C.2	0.169508	1.10943	0.484068	0.443648	-0.040067	0.528518	0.504915	-0.103074	0.442482	0.18528	0.145675	0.245362	0.692061	0.63212	0.377252	0.466912	0.633602	0.491594	0.574244	0.274	1.49231	0.4205	0.401	0.627	0.928518	0.701155
H.2	0.04206	0.076215	0.057545	0.086632	0.341782	0.231607	0.144692	0.121112	0.079112	0.1065	0.043892	0.098006	0.134048	0.22662	0.137503	0.123132	0.167255	0.139646	0.246753	0.108	0.01647	0.1597	0.093	0.058	0.018124	0.152122
H.3	0.026349	0.071042	0.088225	0.120167	0.325816	0.231363	0.132139	0.096771	0.079112	0.080447	0.035153	0.089887	0.12834	0.21326	0.151278	0.107491	0.152669	0.126707	0.232509	0.11	0.000452	0.1482	0.088	0.047	-0.009574	0.137322
H.4	0.028744	0.191504	0.084672	0.104757	0.367073	0.225004	0.169111	0.080772	0.079112	0.107991	0.0348	0.095787	0.143067	0.2354	0.143575	0.132645	0.176368	0.13974	0.256611	0.138	0.038142	0.16641	0.079	0.054	0.040245	0.168658
O	-0.352004	-0.893785	-0.559385	-0.542044	-0.694326	-0.628708	-0.704011	-0.28714	-0.540151	-0.389626	-0.319658	-0.365067	-0.59798	-0.62166	-0.528922	-0.589327	-0.603573	-0.554889	-0.632371	-0.414	-1.21702	-0.53619	-0.423	-0.568	-0.777692	-0.679058
C.3	0.177648	0.480358	0.727132	0.705139	0.067813	0.62384	0.593974	0.19074	0.690469	0.326837	0.170071	0.259727	0.798947	0.65851	0.723275	0.794993	0.775232	0.627965	0.571561	0.248	1.47346	0.44495	0.427	0.702	0.998838	0.751722
C.4	-0.068161	-0.288252	-0.447475	-0.582064	-0.119208	-0.682404	-0.391378	-0.289951	-0.549175	-0.267291	-0.092871	-0.231592	-0.574704	-0.70889	-0.739287	-0.499083	-0.678185	-0.526973	-0.73581	-0.183	0.006808	-0.48717	-0.261	-0.25	-0.088321	-0.488467
H.5	0.054606	0.109377	0.143446	0.184109	0.320213	0.226137	0.145065	0.123943	0.15681	0.1082	0.054842	0.109626	0.162868	0.24475	0.224756	0.151133	0.201523	0.165313	0.272493	0.109	0.040173	0.18079	0.105	0.084	0.030139	0.178082
H.6	0.052473	0.128944	0.129349	0.168022	0.321291	0.224383	0.166211	0.123941	0.15681	0.110161	0.054085	0.109683	0.164156	0.24482	0.211756	0.156268	0.206438	0.167724	0.275285	0.116	0.044884	0.18102	0.102	0.085	0.032999	0.190368
H.7	0.022981	0.061976	0.107963	0.144666	0.283433	0.18914	0.118708	0.102447	0.15681	0.068817	0.040801	0.096817	0.139362	0.21123	0.185513	0.118961	0.170297	0.138474	0.224717	0.098	0.000142	0.14746	0.098	0.062	0.002537	0.135829
O.1	-0.324746	-0.671181	-0.575357	-0.550328	-0.971305	-0.603155	-0.659178	-0.36387	-0.545101	-0.432604	-0.278043	-0.339428	-0.576221	-0.6475	-0.549932	-0.644934	-0.626804	-0.551605	-0.628199	-0.438	-1.22428	-0.5309	-0.376	-0.56	-0.820256	-0.680723
N.1	-0.123461	-0.418279	-0.393593	-0.336131	-0.69195	-0.487251	-0.53233	-0.052649	-0.332001	-0.204587	-0.088164	-0.453558	-0.563715	-0.60365	-0.188244	-0.465232	-0.558358	-0.365389	-0.565039	-0.479	-1.2548	-0.34739	-0.431	-0.617	-0.713266	-0.734789
H.8	0.142427	0.247105	0.29911	0.292505	0.423025	0.297097	0.363319	0.197355	0.2899	0.201535	0.092076	0.306589	0.324221	0.43007	0.271373	0.328815	0.392871	0.277755	0.409389	0.292	0.49183	0.28674	0.204	0.316	0.310829	0.43761
C.5	0.009486	-0.132313	-0.008869	-0.114388	0.016007	-0.345406	-0.232206	-0.207164	-0.186107	-0.180485	-0.04024	-0.1296	-0.178526	-0.43041	-0.410782	-0.000215318	-0.185221	-0.191538	-0.564246	-0.077	0.381224	-0.32943	-0.129	0.108	0.302882	-0.198763
H.9	0.039913	0.136418	0.076819	0.104819	0.348475	0.178089	0.139735	0.09438	0.100985	0.111107	0.042979	0.110485	0.133038	0.23063	0.178473	0.0858696	0.14234	0.122782	0.275609	0.138	0.056442	0.17618	0.088	0.046	0.031723	0.168455
H.10	0.027717	0.034482	0.045334	0.068964	0.33919	0.191087	0.134622	0.112915	0.100985	0.098093	0.041584	0.103222	0.113532	0.20181	0.1397	0.0536547	0.113081	0.104362	0.246112	0.108	0.011234	0.15458	0.104	0.037	-0.0086	0.14274
H.11	0.024351	0.080434	0.040707	0.068293	0.334024	0.155177	0.126816	0.095012	0.100985	0.094905	0.036208	0.097062	0.105323	0.19316	0.14042	0.0450518	0.103654	0.096705	0.240866	0.118	0.007761	0.14652	0.094	0.028	-0.041531	0.133036
N	-0.114726	-0.269425	-0.652699	-0.635558	-0.737	-0.49947	-0.476288	-0.113058	-0.617323	-0.202306	-0.085809	-0.446959	-0.657891	-0.59446	-0.594263	-0.656226	-0.594919	-0.448695	-0.560437	-0.476	-1.2339	-0.3463	-0.44	-0.645	-0.7582	-0.730433
H	0.143991	0.246299	0.299771	0.305238	0.366021	0.303408	0.303137	0.190855	0.301133	0.168004	0.112555	0.317541	0.346245	0.42547	0.300946	0.346788	0.379644	0.28766	0.41562	0.264	0.457419	0.29023	0.219	0.32	0.24473	0.437171
C	-0.001343	0.097552	0.289431	0.265068	-0.434374	-0.002475	0.170331	-0.051848	0.280614	0.106387	0.017583	0.020464	0.06673	-0.1452	0.282573	0.315978	-0.012936	0.083197	-0.127606	0.072	0.387412	-0.05068	0.077	0.169	0.239456	0.067712
H.1	0.056227	0.116797	-0.000663	0.020297	0.303266	0.18259	0.146368	0.09742	-0.00032	0.070502	0.041714	0.11836	0.111795	0.22243	0.013025	0.0260748	0.131582	0.071694	0.261947	0.129	0.037989	0.15896	0.085	0.03	-0.013188	0.152126
C.1	-0.052247	-0.311315	-0.185774	-0.278346	-0.160787	-0.611444	-0.416854	-0.26736	-0.215905	-0.287679	-0.095754	-0.237739	-0.438853	-0.61468	-0.355469	-0.391288	-0.497503	-0.419817	-0.68039	-0.194	0.024143	-0.43921	-0.262	-0.153	-0.025484	-0.412515
C.2	0.178533	0.447057	0.468357	0.410566	-0.042191	0.64897	0.583907	0.207711	0.410241	0.278551	0.160436	0.259944	0.713614	0.65025	0.385013	0.52074	0.662989	0.506758	0.578448	0.26	1.47668	0.43324	0.421	0.646	1.00794	0.691464
H.2	0.019862	0.062745	0.018963	0.045248	0.29447	0.178278	0.117412	0.094696	0.064714	0.067962	0.031937	0.086356	0.115387	0.20738	0.066223	0.0867573	0.139913	0.115216	0.219232	0.102	-0.009764	0.14095	0.085	0.039	-0.009176	0.125837
H.3	0.041743	0.134691	0.086579	0.112251	0.351166	0.217815	0.158288	0.106817	0.064714	0.113589	0.042416	0.100072	0.150922	0.23994	0.12909	0.133856	0.183082	0.149688	0.265546	0.131	0.041181	0.17195	0.085	0.063	0.028319	0.178118
H.4	0.034539	0.125054	0.057097	0.091812	0.32789	0.191247	0.130189	0.093818	0.064714	0.093387	0.036924	0.093122	0.131592	0.21632	0.112586	0.10846	0.160217	0.132686	0.238846	0.123	0.010122	0.15226	0.085	0.048	0.01056	0.138238
O	-0.334909	-0.66117	-0.495961	-0.471274	-1.11275	-0.648586	-0.666476	-0.370535	-0.469891	-0.410729	-0.294375	-0.343712	-0.568435	-0.63039	-0.476858	-0.577625	-0.597733	-0.534409	-0.623404	-0.412	-1.21509	-0.52615	-0.391	-0.552	-0.777742	-0.661645
C.3	0.176886	0.507451	0.7666	0.778507	0.11532	0.69022	0.584695	0.194297	0.765048	0.286554	0.159312	0.249754	0.79592	0.65043	0.766681	0.783786	0.765585	0.628655	0.574854	0.246	1.4852	0.44294	0.417	0.698	1.09791	0.728003
C.4	-0.067383	-0.281308	-0.49101	-0.638138	-0.091522	-0.753075	-0.393015	-0.282533	-0.573393	-0.26539	-0.095796	-0.234267	-0.567757	-0.70913	-0.769367	-0.498843	-0.670775	-0.521974	-0.73688	-0.179	0.005518	-0.48994	-0.263	-0.245	-0.09399	-0.487007
H.5	0.047832	0.110568	0.131223	0.172012	0.321689	0.237135	0.156031	0.116187	0.155523	0.104349	0.051044	0.10607	0.157335	0.2405	0.210296	0.147736	0.196948	0.160951	0.268236	0.116	0.036579	0.17693	0.099	0.078	0.025773	0.179231
H.6	0.049768	0.10636	0.136315	0.177385	0.33183	0.222138	0.151684	0.119572	0.155523	0.103763	0.050894	0.105867	0.157049	0.24019	0.214853	0.147155	0.196944	0.159304	0.267814	0.113	0.034721	0.17661	0.099	0.078	0.024639	0.177155
H.7	0.024224	0.069752	0.132447	0.17259	0.325577	0.18467	0.122171	0.101777	0.155523	0.071197	0.039227	0.095458	0.138978	0.21101	0.205082	0.122947	0.171241	0.140827	0.225435	0.105	0.001154	0.14727	0.096	0.061	0.002672	0.133129
O.1	-0.351671	-0.648235	-0.593846	-0.587475	-0.807929	-0.588586	-0.669591	-0.397404	-0.583683	-0.41657	-0.319733	-0.365616	-0.594754	-0.62966	-0.575565	-0.650551	-0.61812	-0.569652	-0.63814	-0.404	-1.22065	-0.54305	-0.423	-0.58	-0.79413	-0.67998
N.1	-0.117301	-0.147709	-0.456147	-0.414812	-0.658414	-0.401529	-0.494936	-0.21496	-0.408291	-0.198496	-0.078299	-0.44832	-0.579305	-0.58211	-0.324485	-0.511753	-0.568894	-0.366385	-0.568638	-0.498	-1.20873	-0.33781	-0.42	-0.617	-0.68887	-0.725127
H.8	0.153874	0.174422	0.292283	0.291819	0.352725	0.278434	0.293029	0.248717	0.290981	0.169832	0.130481	0.327516	0.332618	0.39494	0.286918	0.317442	0.361572	0.279872	0.404719	0.227	0.41464	0.28096	0.258	0.33	0.181404	0.426551
C.5	0.007738	-0.16739	0.088095	0.034833	-0.056584	-0.416768	-0.242391	-0.191662	-0.099005	-0.177628	-0.036705	-0.126755	-0.184614	-0.43486	-0.222493	0.0276412	-0.182084	-0.200122	-0.570917	-0.083	0.373301	-0.33372	-0.127	0.1	0.281739	-0.224734
H.9	0.027656	0.034578	0.030086	0.041666	0.325003	0.160781	0.133378	0.108607	0.086362	0.102913	0.041905	0.103027	0.114644	0.20096	0.106004	0.0478496	0.111328	0.104536	0.248651	0.105	0.013681	0.15483	0.104	0.038	-0.017958	0.135168
H.10	0.029878	0.079375	0.022746	0.034688	0.330502	0.188022	0.143346	0.10555	0.086362	0.103968	0.041036	0.101843	0.113088	0.19851	0.100385	0.0470028	0.11065	0.103308	0.248376	0.111	0.01457	0.15272	0.101	0.036	-0.029569	0.149823
H.11	0.054838	0.174077	0.056108	0.071622	0.356096	0.238224	0.165586	0.103307	0.086362	0.117839	0.048993	0.11796	0.145677	0.24215	0.138824	0.0935635	0.156492	0.136701	0.288689	0.142	0.073811	0.187	0.094	0.059	0.063169	0.201713
N	-0.126466	-0.584569	-0.779308	-0.800333	-0.698455	-0.433329	-0.45127	-0.270984	-0.787867	-0.19752	-0.090769	-0.448611	-0.661148	-0.58528	-0.820174	-0.760808	-0.632333	-0.456379	-0.559229	-0.478	-1.16728	-0.34924	-0.442	-0.646	-0.685655	-0.730561
H	0.157111	0.342714	0.347348	0.363184	0.356535	0.297605	0.290058	0.249624	0.361207	0.165241	0.124746	0.323443	0.350289	0.4008	0.370527	0.364479	0.379749	0.285282	0.404131	0.242	0.418149	0.28085	0.24	0.323	0.188498	0.420367
C	-0.004466	-0.136863	0.535866	0.560644	-0.522403	0.056042	0.2125	0.050195	0.590085	0.106476	0.015796	0.016361	0.068164	-0.15645	0.613856	0.410264	0.023043	0.08622	-0.121294	0.075	0.376871	-0.05019	0.071	0.164	0.234804	0.056184
H.1	0.067045	0.122415	0.003488	0.015153	0.298937	0.218524	0.137581	0.091244	-0.015667	0.080424	0.039961	0.120604	0.11666	0.22927	0.008129	0.0231722	0.146711	0.076699	0.262259	0.129	0.042155	0.16154	0.089	0.036	0.011197	0.15812
C.1	-0.052355	-0.33312	-0.456709	-0.577492	-0.141342	-0.527295	-0.410823	-0.263362	-0.646862	-0.281444	-0.092101	-0.234595	-0.430475	-0.61264	-0.671972	-0.416461	-0.509066	-0.410648	-0.684147	-0.207	0.027281	-0.43511	-0.258	-0.151	0.02389	-0.402678
C.2	0.175559	1.60037	0.507298	0.430088	-0.046324	0.50586	0.535616	0.054666	0.43138	0.182395	0.151379	0.251536	0.716414	0.64552	0.348308	0.492652	0.659393	0.510174	0.580394	0.279	1.47686	0.42946	0.41	0.642	0.958139	0.729645
H.2	0.038706	0.09227	0.098013	0.135345	0.303235	0.230468	0.12727	0.108378	0.163451	0.085264	0.040918	0.094711	0.126859	0.22058	0.164003	0.109551	0.159958	0.130814	0.23871	0.105	0.007439	0.1537	0.092	0.052	0.001807	0.143475
H.3	0.028323	0.065106	0.111693	0.143595	0.355415	0.161418	0.139157	0.104725	0.163451	0.097724	0.03818	0.093	0.132932	0.21945	0.16812	0.110166	0.160347	0.130472	0.240936	0.109	0.010019	0.15404	0.093	0.052	0.00134	0.145089
H.4	0.027029	0.139656	0.131507	0.167442	0.342849	0.214188	0.13445	0.089541	0.163451	0.099873	0.038179	0.095703	0.135673	0.22369	0.187964	0.119482	0.164683	0.13413	0.245226	0.124	0.019719	0.1571	0.083	0.051	0.016881	0.149113
O	-0.357091	-1.02204	-0.597378	-0.578092	-0.701086	-0.65414	-0.685689	-0.344022	-0.576517	-0.391205	-0.325596	-0.368755	-0.594628	-0.62535	-0.548417	-0.594627	-0.611981	-0.562457	-0.635163	-0.401	-1.21849	-0.53892	-0.429	-0.577	-0.810228	-0.688471
C.3	0.181238	0.634921	0.800204	0.838926	0.010499	0.604279	0.55636	0.255908	0.826977	0.295748	0.166773	0.255209	0.799897	0.66191	0.877926	0.846281	0.788198	0.635809	0.583353	0.253	1.45331	0.4521	0.42	0.7	1.02501	0.7359
C.4	-0.068926	-0.284961	-0.46314	-0.610778	-0.233258	-0.736779	-0.416182	-0.281738	-0.520793	-0.27522	-0.093894	-0.23257	-0.57687	-0.71556	-0.72174	-0.510108	-0.68493	-0.527142	-0.742783	-0.18	-0.001505	-0.49247	-0.261	-0.249	-0.096916	-0.487988
H.5	0.05291	0.123868	0.130019	0.168007	0.317833	0.230479	0.15731	0.120403	0.141639	0.107694	0.052098	0.107707	0.16204	0.24332	0.19669	0.152256	0.20468	0.166458	0.272465	0.117	0.043723	0.17911	0.098	0.082	0.030612	0.179927
H.6	0.026629	0.07346	0.119187	0.15855	0.304624	0.187793	0.141412	0.102003	0.141639	0.079034	0.040692	0.096802	0.142854	0.21606	0.186572	0.126519	0.176331	0.142327	0.23225	0.103	0.006946	0.15207	0.097	0.063	0.007071	0.144175
H.7	0.051276	0.103635	0.131717	0.173133	0.316335	0.241437	0.161804	0.122738	0.141639	0.112954	0.054164	0.108788	0.161262	0.2435	0.201659	0.147883	0.200917	0.163568	0.269526	0.115	0.039994	0.17879	0.104	0.083	0.028094	0.181267
O.1	-0.330791	-0.672845	-0.604708	-0.6066	-0.952561	-0.608955	-0.662405	-0.385166	-0.602756	-0.411379	-0.297613	-0.346189	-0.583238	-0.62423	-0.611177	-0.652433	-0.611185	-0.554903	-0.626009	-0.407	-1.21686	-0.52877	-0.398	-0.562	-0.770227	-0.680476
N.1	-0.121632	-0.740588	-0.496752	-0.431118	-0.683268	-0.420869	-0.452785	-0.188077	-0.429325	-0.16786	-0.082132	-0.446815	-0.580162	-0.58506	-0.357986	-0.49489	-0.565725	-0.368198	-0.573247	-0.489	-1.2005	-0.34231	-0.422	-0.615	-0.634631	-0.730362
H.8	0.151572	0.304216	0.326047	0.324557	0.378034	0.25557	0.294422	0.252748	0.322741	0.17404	0.129682	0.327912	0.342137	0.40135	0.317414	0.33083	0.366015	0.288214	0.412631	0.26	0.422848	0.2868	0.245	0.328	0.168416	0.41889
C.5	0.008834	-0.137306	-0.054167	-0.167964	-0.003326	-0.37494	-0.230606	-0.180631	-0.165126	-0.18773	-0.037423	-0.130089	-0.19645	-0.44127	-0.321667	-0.0599573	-0.214519	-0.214885	-0.57152	-0.102	0.36824	-0.3336	-0.127	0.099	0.279479	-0.210494
H.9	0.036153	0.073887	0.087928	0.114961	0.337774	0.168477	0.114501	0.125566	0.099085	0.092462	0.048468	0.110532	0.125952	0.21299	0.149294	0.0811569	0.129035	0.118078	0.255854	0.11	0.019816	0.1634	0.112	0.049	0.007323	0.147564
H.10	0.034223	0.192525	0.087959	0.1192	0.358707	0.203942	0.180876	0.097123	0.099085	0.133095	0.041374	0.107231	0.134995	0.2347	0.161642	0.103215	0.149319	0.125394	0.276491	0.138	0.067331	0.1753	0.086	0.048	0.038457	0.196498
H.11	0.021024	0.043251	0.033891	0.059592	0.301246	0.180226	0.126444	0.089178	0.099085	0.099936	0.037121	0.098088	0.106843	0.1927	0.101028	0.058911	0.108503	0.100974	0.239165	0.105	0.003929	0.14635	0.097	0.03	-0.023357	0.124818
N	-0.12856	-0.405774	-0.577935	-0.570067	-0.787643	-0.560944	-0.503752	-0.191495	-0.54218	-0.219816	-0.089308	-0.450076	-0.684188	-0.62743	-0.57806	-0.722885	-0.653126	-0.478166	-0.587889	-0.495	-1.20465	-0.37232	-0.438	-0.65	-0.739405	-0.764931
H	0.15242	0.270283	0.305658	0.308681	0.36457	0.305988	0.289266	0.224271	0.302607	0.178773	0.124875	0.324349	0.35226	0.40669	0.307995	0.356399	0.379564	0.293861	0.404557	0.256	0.422046	0.28146	0.238	0.322	0.161595	0.415998
C	-0.000809	-0.129329	0.134118	0.100226	-0.652527	-0.042436	0.241308	0.109008	0.036752	0.072619	0.019083	0.018758	0.077808	-0.14316	0.172484	0.301684	0.00942427	0.083155	-0.133307	0.051	0.376994	-0.05378	0.077	0.168	0.27419	0.077779
H.1	0.069605	0.113168	0.049594	0.077696	0.304285	0.197847	0.18045	0.10908	0.103097	0.090042	0.046541	0.120288	0.11623	0.22346	0.074626	0.04477	0.143108	0.077695	0.267642	0.117	0.037078	0.16174	0.093	0.034	-0.020156	0.153252
C.1	-0.049365	-0.269379	-0.209712	-0.306444	-0.117999	-0.509977	-0.445526	-0.263988	-0.221812	-0.29416	-0.087377	-0.230477	-0.433643	-0.61266	-0.439274	-0.379573	-0.505569	-0.413379	-0.687298	-0.203	0.026497	-0.43437	-0.254	-0.154	0.020568	-0.414426
C.2	0.160002	1.20389	0.504115	0.441231	-0.081835	0.656567	0.529291	-0.36354	0.439522	0.200566	0.148494	0.246583	0.694085	0.63188	0.345512	0.445547	0.61504	0.484876	0.570823	0.259	1.48085	0.41807	0.409	0.629	0.922196	0.710713
H.2	0.047777	0.144708	0.080326	0.112679	0.381313	0.220397	0.161676	0.117144	0.085087	0.117001	0.049398	0.105152	0.148523	0.24556	0.152317	0.137741	0.186618	0.153046	0.271698	0.122	0.044573	0.17693	0.093	0.069	0.036369	0.181188
H.3	0.028223	0.059917	0.081969	0.112548	0.355213	0.205367	0.139052	0.11057	0.085087	0.102738	0.041083	0.095644	0.134019	0.21835	0.14025	0.10783	0.160208	0.132838	0.239932	0.109	0.010562	0.15319	0.097	0.055	-0.002423	0.142907
H.4	0.027989	0.107587	0.054511	0.086225	0.314094	0.161357	0.131753	0.089265	0.085087	0.087005	0.036886	0.092894	0.126739	0.20895	0.120815	0.100673	0.151804	0.125229	0.22839	0.116	-0.000265	0.14515	0.089	0.046	0.00162	0.132018
O	-0.340788	-0.972183	-0.549569	-0.52611	-0.69894	-0.664914	-0.699188	-0.168091	-0.523471	-0.384002	-0.308327	-0.355874	-0.583754	-0.62075	-0.509722	-0.567935	-0.586942	-0.542445	-0.627501	-0.418	-1.21678	-0.53173	-0.411	-0.559	-0.765743	-0.677963
C.3	0.178622	0.554831	0.704005	0.735323	-0.015814	0.574823	0.454408	0.197242	0.71242	0.198381	0.161632	0.248899	0.800046	0.6557	0.728551	0.795081	0.762453	0.624322	0.57861	0.244	1.45237	0.44842	0.415	0.693	1.11953	0.748573
C.4	-0.070467	-0.339208	-0.369846	-0.53184	-0.435958	-0.525092	-0.242396	-0.26192	-0.490636	-0.245364	-0.0949	-0.233456	-0.603709	-0.7352	-0.593381	-0.491383	-0.667423	-0.519323	-0.744372	-0.172	-0.005425	-0.4968	-0.265	-0.252	-0.099742	-0.504174
H.5	0.042994	0.100437	0.119937	0.163198	0.32006	0.191451	0.118393	0.11738	0.142556	0.097548	0.050952	0.10604	0.157635	0.2369	0.179542	0.137089	0.18576	0.155855	0.253708	0.107	0.026788	0.16915	0.104	0.08	0.030173	0.164475
H.6	0.049115	0.120547	0.116526	0.162305	0.355503	0.203852	0.168408	0.128183	0.142556	0.117299	0.052332	0.108837	0.167928	0.24799	0.174933	0.154783	0.205311	0.168702	0.277535	0.122	0.046847	0.18171	0.097	0.084	0.038041	0.189012
H.7	0.052691	0.154394	0.081308	0.126723	0.339088	0.135041	0.127282	0.096752	0.142556	0.0992	0.042653	0.101547	0.15286	0.23436	0.149417	0.134476	0.196835	0.151328	0.247595	0.119	0.028351	0.16381	0.091	0.067	0.026928	0.165251
O.1	-0.345203	-0.583938	-0.589361	-0.591843	-0.571428	-0.627247	-0.667736	-0.391442	-0.587336	-0.353651	-0.314957	-0.359034	-0.575886	-0.59071	-0.577346	-0.626653	-0.603461	-0.552314	-0.606572	-0.392	-1.20625	-0.50785	-0.422	-0.569	-0.832076	-0.663471
N.1	-0.123206	-0.491164	-0.318376	-0.260128	-0.731354	-0.358896	-0.476113	0.040915	-0.253847	-0.178434	-0.083099	-0.451467	-0.561024	-0.59421	-0.130523	-0.443991	-0.549677	-0.356293	-0.572029	-0.484	-1.23169	-0.3438	-0.423	-0.611	-0.691478	-0.750062
H.8	0.145356	0.193047	0.225682	0.221614	0.346076	0.267414	0.302576	0.194528	0.218111	0.169485	0.112014	0.317966	0.330678	0.4084	0.201639	0.304243	0.368009	0.266415	0.407009	0.26	0.4353	0.28273	0.241	0.318	0.217008	0.42643
C.5	0.008088	-0.126113	0.006402	-0.062516	-0.030896	-0.393034	-0.230909	-0.202407	-0.158503	-0.175732	-0.037624	-0.12722	-0.187093	-0.4348	-0.263853	0.00679276	-0.185147	-0.198665	-0.570677	-0.082	0.377623	-0.33385	-0.127	0.1	0.287256	-0.204672
H.9	0.027414	0.043415	0.041257	0.05646	0.33428	0.163856	0.124469	0.109244	0.094116	0.102184	0.041569	0.102665	0.114104	0.20053	0.10162	0.0489866	0.1109	0.104946	0.247892	0.11	0.012369	0.15409	0.103	0.038	-0.016475	0.131513
H.10	0.04878	0.177376	0.072279	0.08968	0.360184	0.246223	0.153824	0.093731	0.094116	0.115492	0.047559	0.116576	0.143921	0.24132	0.141501	0.0958407	0.153747	0.134642	0.286457	0.143	0.074858	0.18526	0.092	0.056	0.057921	0.192522
H.11	0.028934	0.073562	0.037112	0.054357	0.349726	0.152358	0.143466	0.105558	0.094116	0.102825	0.040543	0.101426	0.112481	0.19884	0.100959	0.0482265	0.110071	0.103675	0.247798	0.112	0.011958	0.15277	0.101	0.036	-0.025892	0.148068
N	-0.123452	-0.682422	-0.67192	-0.572841	-0.62696	-0.532225	-0.455825	-0.140289	-0.572613	-0.195318	-0.091875	-0.450957	-0.665718	-0.59427	-0.537806	-0.679938	-0.610758	-0.454226	-0.561999	-0.48	-1.21922	-0.35088	-0.444	-0.645	-0.761952	-0.738688
H	0.139748	0.324081	0.304918	0.305899	0.366695	0.29278	0.288425	0.205235	0.305551	0.160648	0.10638	0.312888	0.339876	0.42673	0.308162	0.353854	0.38301	0.286044	0.412944	0.268	0.4602	0.28898	0.211	0.314	0.251993	0.430219
C	0.001735	0.192187	0.141736	-0.049675	-0.613942	-0.006708	0.208926	-0.040569	-0.089071	0.109171	0.018943	0.023337	0.057981	-0.13835	-0.146327	0.279759	-0.0281203	0.048288	-0.119678	0.073	0.372884	-0.0507	0.074	0.158	0.257118	0.081208
H.1	0.070321	0.145574	0.017617	0.081196	0.352249	0.166941	0.131391	0.101938	0.096152	0.091844	0.043093	0.118918	0.109675	0.22386	0.11254	0.030306	0.139287	0.080974	0.262027	0.128	0.040597	0.15743	0.083	0.03	-0.022913	0.143675
C.1	-0.054096	-0.202728	0.002484	-0.174072	-0.632998	-0.288651	-0.175256	-0.183787	-0.057319	-0.151447	-0.0658	-0.16609	-0.243644	-0.42118	-0.233791	-0.213988	-0.279767	-0.200504	-0.43545	-0.122	0.039289	-0.27307	-0.16	-0.062	0.011031	-0.242538
C.2	0.165419	0.500337	0.616911	0.652969	-0.08123	0.577214	0.537611	0.212522	0.63749	0.209235	0.155491	0.256229	0.701853	0.6466	0.661921	0.52056	0.648426	0.501523	0.565607	0.26	1.47174	0.42499	0.415	0.639	0.991902	0.71318
H.2	0.046279	0.141459	0.026249	0.092376	0.343964	0.207094	0.153401	0.089573	0.039215	0.088356	0.031753	0.097342	0.12529	0.2378	0.125698	0.0929259	0.158544	0.106142	0.251614	0.139	0.025342	0.15857	0.071	0.038	0.004972	0.147709
H.3	0.0335	0.12989	-0.028704	0.0501	0.312704	0.197434	0.117911	0.068798	0.039215	0.074514	0.01976	0.086317	0.098488	0.20118	0.082226	0.0535814	0.124546	0.076064	0.205089	0.133	-0.016519	0.12573	0.067	0.011	-0.016489	0.103153
C.3	-0.055337	-0.16328	0.189425	0.262589	-0.424414	-0.339379	-0.276332	-0.159094	0.386411	-0.185162	-0.061384	-0.16767	-0.243797	-0.42931	0.265975	-0.108029	-0.325322	-0.192713	-0.443378	-0.145	0.039662	-0.27794	-0.153	-0.076	-0.004873	-0.243294
O	-0.340395	-0.652838	-0.550201	-0.553382	-0.952796	-0.665252	-0.71754	-0.376532	-0.549883	-0.428396	-0.303432	-0.352978	-0.581764	-0.64278	-0.548973	-0.59633	-0.60589	-0.542816	-0.63529	-0.412	-1.21682	-0.5394	-0.399	-0.561	-0.820546	-0.694938
H.4	0.038094	0.072062	-0.001456	0.010912	0.35831	0.220073	0.143661	0.115464	-0.087075	0.100629	0.041284	0.098204	0.115207	0.22759	0.034378	0.0612796	0.146526	0.103089	0.24279	0.11	0.008779	0.152	0.087	0.044	-0.005347	0.133298
H.5	0.01611	0.135252	-0.111783	-0.11643	0.354535	0.186674	0.167557	0.069057	-0.087075	0.098272	0.024671	0.090346	0.110206	0.21909	-0.104243	0.0455639	0.141676	0.084477	0.223225	0.125	0.005718	0.1423	0.082	0.03	0.011576	0.135198
C.4	0.018982	0.06855	-0.027713	-0.23725	-0.096499	-0.186251	-0.080242	-0.073573	-0.386918	-0.05624	-0.003311	-0.053125	0.046899	-0.22235	-0.436815	0.253036	0.0423464	0.025007	-0.318452	-0.028	0.391624	-0.15802	-0.018	0.194	0.375384	-0.008338
H.6	0.036254	0.04671	0.061702	0.113535	0.314118	0.184998	0.107859	0.104732	0.17227	0.09596	0.041013	0.107453	0.096601	0.20353	0.170632	0.0165357	0.0962993	0.075975	0.24337	0.106	0.003952	0.14862	0.1	0.026	-0.018783	0.126487
H.7	0.041327	0.075862	0.075498	0.135689	0.342959	0.162202	0.127852	0.085573	0.17227	0.093224	0.039787	0.107371	0.106747	0.21457	0.196657	0.0282183	0.10888	0.082631	0.260296	0.125	0.024476	0.15829	0.096	0.029	-0.025665	0.133498
N.1	-0.139019	-0.595332	-0.592685	-0.495379	-0.726423	-0.446404	-0.529961	-0.347478	-0.49846	-0.218141	-0.103963	-0.462358	-0.638958	-0.60028	-0.457183	-0.700985	-0.661619	-0.447266	-0.58113	-0.471	-1.17041	-0.36767	-0.431	-0.666	-0.701116	-0.754841
H.8	0.134645	0.334291	0.347491	0.342021	0.342597	0.264538	0.2747	0.277683	0.341611	0.160993	0.120344	0.321986	0.338371	0.39166	0.347061	0.348923	0.367161	0.273461	0.396522	0.236	0.404588	0.27603	0.251	0.322	0.181817	0.396582
C.5	0.155664	0.730661	0.71384	0.600911	0.073003	0.561213	0.597656	0.284697	0.596239	0.25244	0.137983	0.334221	0.875154	0.56766	0.600142	0.889973	0.86915	0.648211	0.490512	0.358	1.50806	0.37046	0.461	0.868	1.09602	0.837803
N.2	-0.291503	-0.903487	-0.727329	-0.678861	-0.284289	-0.633056	-0.70294	-0.501261	-0.675171	-0.449693	-0.265415	-0.561015	-0.853785	-0.81553	-0.691851	-0.905226	-0.929022	-0.754395	-0.76194	-0.57	-1.17821	-0.62255	-0.552	-0.81	-0.786136	-0.879854
N.3	-0.185445	-0.875189	-0.851208	-0.840864	-0.740776	-0.64776	-0.617855	-0.595113	-0.835909	-0.319494	-0.173959	-0.620705	-0.924825	-0.82214	-0.879729	-0.944164	-0.97466	-0.735861	-0.830475	-0.652	-1.13248	-0.56394	-0.545	-0.83	-0.612562	-0.962826
H.9	0.066948	0.341075	0.270856	0.269337	0.330482	0.127688	0.208751	0.228394	0.268974	0.126121	0.079179	0.273007	0.294143	0.3381	0.274086	0.315288	0.336949	0.269497	0.340393	0.258	0.33215	0.23904	0.214	0.271	0.135479	0.329912
H.10	0.12464	0.354339	0.357927	0.36864	0.349948	0.322829	0.27888	0.309186	0.367109	0.162776	0.121309	0.315826	0.364326	0.38182	0.384417	0.380646	0.395526	0.323233	0.391932	0.255	0.40002	0.27942	0.256	0.335	0.180554	0.406608
H.11	0.121193	0.375312	0.335737	0.338882	0.347244	0.29276	0.279275	0.307802	0.337927	0.171744	0.118945	0.313944	0.362573	0.38294	0.358526	0.379663	0.395777	0.313737	0.395539	0.261	0.404542	0.28094	0.253	0.333	0.188212	0.405456
N.4	-0.120909	-0.35676	-0.538309	-0.47812	-0.584614	-0.46819	-0.519642	-0.144828	-0.463975	-0.193527	-0.083745	-0.454035	-0.575674	-0.60789	-0.410887	-0.476477	-0.572145	-0.366748	-0.540989	-0.492	-1.25029	-0.33171	-0.422	-0.617	-0.757995	-0.710991
C.6	0.013879	-0.10889	-0.064188	-0.216438	-0.010971	-0.449327	-0.23971	-0.206743	-0.40328	-0.193232	-0.041316	-0.131049	-0.177963	-0.42394	-0.471429	0.00261596	-0.192494	-0.193624	-0.553547	-0.072	0.388275	-0.32136	-0.129	0.111	0.310215	-0.193664
H.12	0.127386	0.280408	0.390511	0.391243	0.401073	0.324229	0.356153	0.161343	0.380993	0.217098	0.088894	0.29701	0.327342	0.43843	0.417843	0.309045	0.401712	0.26602	0.394905	0.264	0.478114	0.27955	0.222	0.324	0.326052	0.422164
H.13	0.03449	0.116993	0.080788	0.11654	0.353278	0.182131	0.14804	0.096676	0.161287	0.114934	0.042401	0.107333	0.12611	0.21832	0.181382	0.0755481	0.134135	0.11721	0.266818	0.131	0.039855	0.16737	0.092	0.042	0.003408	0.156069
H.14	0.025901	0.100873	0.064772	0.105812	0.322165	0.205617	0.135069	0.093254	0.161287	0.101572	0.035948	0.098093	0.109482	0.19741	0.16957	0.0509517	0.111263	0.100064	0.243821	0.122	0.013375	0.14843	0.089	0.027	-0.034586	0.142235
H.15	0.025289	0.041158	0.068541	0.103001	0.316918	0.223127	0.130563	0.109299	0.161287	0.087564	0.039824	0.102834	0.117053	0.2013	0.166221	0.0563711	0.115992	0.106696	0.239055	0.106	0.00775	0.15153	0.103	0.035	0.00478	0.140834
C.7	0.1719	0.871105	0.81575	0.798434	0.119723	0.661507	0.568128	0.119051	0.789285	0.285234	0.160123	0.249748	0.794469	0.65166	0.803953	0.800221	0.766487	0.627695	0.572917	0.243	1.47008	0.44272	0.418	0.697	1.07662	0.731064
C.8	-0.066684	-0.340524	-0.505549	-0.677566	-0.072439	-0.668466	-0.400864	-0.262746	-0.583643	-0.273313	-0.096612	-0.235108	-0.568223	-0.70983	-0.795088	-0.496395	-0.669414	-0.522822	-0.736935	-0.179	0.005496	-0.49009	-0.263	-0.244	-0.09851	-0.484219
O.1	-0.349441	-0.782114	-0.608935	-0.588161	-0.844357	-0.614979	-0.680673	-0.341639	-0.586227	-0.418833	-0.314959	-0.362179	-0.5942	-0.63294	-0.582791	-0.653916	-0.616233	-0.564621	-0.639317	-0.412	-1.22027	-0.54423	-0.418	-0.577	-0.788152	-0.688461
H.16	0.024573	0.07305	0.132597	0.175313	0.337569	0.169873	0.134694	0.102053	0.154015	0.075078	0.039376	0.095639	0.140336	0.213	0.20518	0.123092	0.17203	0.142067	0.228057	0.105	0.001935	0.14901	0.096	0.061	0.003944	0.140253
H.17	0.045558	0.111345	0.12992	0.178416	0.325761	0.203905	0.153171	0.112155	0.154015	0.101332	0.048997	0.104173	0.155091	0.23859	0.212493	0.144054	0.194685	0.159155	0.26587	0.115	0.033054	0.17497	0.096	0.075	0.022211	0.174901
H.18	0.049118	0.101019	0.13471	0.18522	0.327411	0.211824	0.147166	0.119229	0.154015	0.104055	0.05031	0.105088	0.155316	0.23894	0.21785	0.142906	0.194097	0.158338	0.265276	0.114	0.032674	0.1752	0.099	0.077	0.022332	0.171145
N	-0.123691	-0.679661	-0.66367	-0.617141	-0.619472	-0.49876	-0.450732	-0.107816	-0.610331	-0.195702	-0.089714	-0.449884	-0.665964	-0.59373	-0.561368	-0.672395	-0.60926	-0.450816	-0.560532	-0.48	-1.23007	-0.34782	-0.442	-0.645	-0.756229	-0.733679
H	0.140599	0.304452	0.305272	0.314201	0.376085	0.305578	0.291606	0.203825	0.311935	0.16297	0.107746	0.314313	0.343018	0.42951	0.312362	0.354428	0.38487	0.287125	0.415426	0.269	0.465122	0.29084	0.213	0.317	0.257505	0.432996
C	0.004818	0.214364	0.075328	-0.013737	-0.594902	-0.049799	0.15208	-0.055662	-0.083398	0.091432	0.019203	0.023993	0.059939	-0.13834	-0.137553	0.252386	-0.030931	0.047834	-0.120077	0.074	0.374004	-0.05203	0.074	0.159	0.249849	0.071744
H.1	0.064238	0.14292	0.037856	0.076429	0.354441	0.152801	0.146342	0.099758	0.088895	0.095657	0.042035	0.118042	0.10819	0.22244	0.117823	0.034157	0.139158	0.078731	0.259601	0.128	0.039812	0.1561	0.084	0.029	-0.023476	0.144093
C.1	-0.053606	-0.193088	0.199284	0.019112	-0.695903	-0.27323	-0.158924	-0.181931	0.181684	-0.137742	-0.064352	-0.16494	-0.246086	-0.42177	0.014559	-0.130627	-0.267918	-0.197363	-0.433132	-0.123	0.036573	-0.27307	-0.161	-0.064	0.008839	-0.243689
C.2	0.165231	0.518107	0.633854	0.627845	-0.069447	0.575214	0.55296	0.204139	0.612402	0.223498	0.155905	0.256803	0.699518	0.64624	0.631425	0.529752	0.644473	0.50176	0.567483	0.261	1.47525	0.42565	0.415	0.638	0.990043	0.713275
H.2	0.046291	0.140184	-0.011506	0.05376	0.347878	0.215338	0.150861	0.094669	-0.01675	0.092661	0.0338	0.099087	0.127344	0.23825	0.078384	0.0798319	0.156867	0.10674	0.253267	0.138	0.026622	0.15996	0.075	0.041	0.002245	0.149287
H.3	0.033089	0.133292	-0.082655	0.003688	0.284715	0.212673	0.120304	0.066254	-0.01675	0.070477	0.019657	0.08724	0.100375	0.20431	0.021947	0.0351374	0.126829	0.075881	0.206639	0.131	-0.011224	0.12788	0.067	0.012	-0.008641	0.108178
C.3	-0.056746	-0.177875	-0.059673	-0.04823	-0.538945	-0.354817	-0.242616	-0.167109	0.184379	-0.193523	-0.059886	-0.16674	-0.244844	-0.43057	-0.123961	-0.196704	-0.339887	-0.194769	-0.440635	-0.155	0.039705	-0.27655	-0.154	-0.078	-0.006029	-0.24153
O	-0.337964	-0.639727	-0.544289	-0.542722	-0.892723	-0.635402	-0.711067	-0.373262	-0.539211	-0.422587	-0.299853	-0.349121	-0.575064	-0.63779	-0.536596	-0.591379	-0.599255	-0.536858	-0.630734	-0.409	-1.2121	-0.5342	-0.396	-0.557	-0.807577	-0.689022
H.4	0.044304	0.09659	0.055351	0.080286	0.366649	0.247112	0.166113	0.11741	-0.052769	0.110297	0.044968	0.102187	0.126019	0.24026	0.113574	0.0947365	0.163551	0.112082	0.257771	0.116	0.025747	0.16266	0.089	0.052	0.012543	0.150048
H.5	0.011499	0.112243	-0.071023	-0.045753	0.311043	0.176557	0.122291	0.072966	-0.052769	0.068821	0.026375	0.090122	0.095717	0.19728	-0.017919	0.0427646	0.119797	0.074523	0.194166	0.106	-0.025929	0.12339	0.082	0.02	-0.009711	0.104948
C.4	0.010891	0.045998	0.118666	-0.059876	-0.17386	-0.209656	-0.126704	-0.069085	-0.26751	-0.101285	-0.003817	-0.056073	0.029676	-0.23376	-0.169337	0.232352	0.0102562	0.003992	-0.330053	-0.048	0.373636	-0.16503	-0.022	0.179	0.358021	-0.014578
H.6	0.043368	0.087961	0.054768	0.106394	0.306056	0.204249	0.102945	0.113051	0.1507	0.095794	0.046698	0.11289	0.109175	0.21368	0.145943	0.039503	0.115812	0.090739	0.255	0.11	0.014927	0.15697	0.106	0.036	-0.00547	0.134612
H.7	0.032965	0.052023	0.035082	0.080005	0.312058	0.148261	0.115044	0.093483	0.1507	0.094297	0.040638	0.106706	0.099352	0.20455	0.121711	0.0225767	0.0996659	0.076675	0.245627	0.111	0.008615	0.14953	0.099	0.026	-0.03033	0.125679
N.1	-0.150338	-0.648169	-0.719192	-0.616859	-0.852098	-0.5583	-0.434005	-0.353314	-0.610968	-0.18163	-0.11411	-0.472329	-0.652841	-0.60907	-0.614097	-0.739817	-0.686027	-0.472235	-0.583105	-0.488	-1.13699	-0.38065	-0.441	-0.676	-0.676454	-0.742448
H.8	0.132314	0.336647	0.367865	0.355769	0.313973	0.253915	0.247105	0.272421	0.353987	0.14729	0.11711	0.318891	0.333509	0.38453	0.364418	0.352387	0.367706	0.279048	0.387157	0.237	0.394458	0.27058	0.247	0.318	0.172845	0.37897
C.5	0.149394	0.758961	0.804467	0.695956	0.024872	0.504813	0.511281	0.277182	0.687133	0.201032	0.136584	0.330904	0.877239	0.5609	0.703415	0.917751	0.873245	0.644405	0.483084	0.353	1.48966	0.3685	0.46	0.867	1.02171	0.773191
N.2	-0.321022	-0.922744	-0.91092	-0.883685	-0.14959	-0.672884	-0.6918	-0.566925	-0.87805	-0.410156	-0.289709	-0.582957	-0.856574	-0.80318	-0.892029	-0.950607	-0.952444	-0.774563	-0.756717	-0.557	-1.1874	-0.62314	-0.565	-0.827	-0.781003	-0.844534
N.3	-0.184064	-0.94802	-0.796189	-0.811714	-0.682283	-0.574892	-0.623926	-0.565051	-0.809145	-0.312733	-0.169333	-0.614622	-0.92407	-0.81503	-0.836354	-0.927893	-0.954317	-0.716484	-0.826925	-0.632	-1.13209	-0.55693	-0.537	-0.82	-0.595017	-0.952806
H.9	0.085803	0.373436	0.395714	0.416654	0.374454	0.251037	0.242198	0.257688	0.414997	0.144903	0.079217	0.275747	0.295653	0.34152	0.424398	0.352998	0.366561	0.285203	0.346486	0.258	0.346313	0.24411	0.212	0.285	0.165529	0.33804
H.10	0.119861	0.391437	0.314038	0.330698	0.339282	0.261696	0.266666	0.302144	0.330632	0.159855	0.118687	0.313764	0.359024	0.37666	0.346982	0.37133	0.386155	0.308952	0.386689	0.257	0.394897	0.27453	0.253	0.329	0.18612	0.395885
H.11	0.139064	0.42305	0.364909	0.384301	0.382405	0.30541	0.32199	0.299914	0.38383	0.187448	0.123917	0.320273	0.382315	0.39613	0.392497	0.398304	0.415151	0.335696	0.409649	0.273	0.420014	0.29122	0.257	0.346	0.197271	0.436465
N.4	-0.116011	-0.414687	-0.581755	-0.447962	-0.537	-0.472766	-0.515386	-0.132934	-0.434997	-0.18985	-0.081579	-0.453141	-0.570777	-0.59674	-0.366678	-0.485356	-0.563753	-0.356217	-0.540803	-0.488	-1.2391	-0.32787	-0.421	-0.61	-0.729621	-0.701936
C.6	0.014969	-0.096346	0.042425	-0.199393	0.013685	-0.453354	-0.245066	-0.21081	-0.379875	-0.186989	-0.040534	-0.130511	-0.184663	-0.42613	-0.444971	0.0181802	-0.197683	-0.202293	-0.557533	-0.066	0.3829	-0.32329	-0.128	0.109	0.304464	-0.200119
H.12	0.138141	0.274029	0.395748	0.332801	0.380781	0.329125	0.345549	0.16663	0.324755	0.196445	0.092046	0.300076	0.324091	0.42519	0.333054	0.305771	0.391294	0.255863	0.395161	0.261	0.457363	0.27667	0.221	0.312	0.273589	0.409747
H.13	0.029414	0.111563	0.043583	0.104896	0.354041	0.191022	0.141012	0.095676	0.159938	0.102261	0.036913	0.09981	0.115083	0.20118	0.166245	0.0521552	0.116776	0.10585	0.247808	0.128	0.020654	0.15193	0.089	0.03	-0.024178	0.148595
H.14	0.028377	0.070926	0.048333	0.115026	0.326514	0.23761	0.138171	0.108092	0.159938	0.099552	0.041857	0.105469	0.129666	0.21471	0.176554	0.0647529	0.130107	0.115183	0.255095	0.117	0.027065	0.1632	0.104	0.042	0.02325	0.157974
H.15	0.033749	0.101758	0.049594	0.105942	0.34809	0.198433	0.147492	0.098972	0.159938	0.112039	0.041304	0.105192	0.122402	0.21137	0.169924	0.0651651	0.128659	0.11589	0.260441	0.129	0.031133	0.16225	0.092	0.039	-0.006194	0.148085
C.7	0.170119	0.871603	0.823301	0.818501	0.120361	0.670743	0.565442	0.109412	0.805324	0.287909	0.159722	0.249741	0.79481	0.65114	0.813426	0.802205	0.76479	0.629313	0.572234	0.244	1.47612	0.44213	0.417	0.697	1.07175	0.72843
C.8	-0.067491	-0.323085	-0.515002	-0.662943	-0.067518	-0.633259	-0.399519	-0.268853	-0.533113	-0.272869	-0.096084	-0.234556	-0.568545	-0.70932	-0.783721	-0.505766	-0.670666	-0.521142	-0.737278	-0.179	0.003208	-0.49001	-0.263	-0.245	-0.098412	-0.484971
O.1	-0.349248	-0.80607	-0.615499	-0.600838	-0.758384	-0.619984	-0.685171	-0.336894	-0.5974	-0.422116	-0.315792	-0.362969	-0.596058	-0.63682	-0.592797	-0.658558	-0.616786	-0.568642	-0.643169	-0.412	-1.22143	-0.54858	-0.419	-0.579	-0.7885	-0.690694
H.16	0.048724	0.103112	0.13733	0.180256	0.332369	0.202026	0.147943	0.119367	0.140622	0.104458	0.050922	0.105673	0.156206	0.23961	0.214961	0.145949	0.195212	0.159273	0.266149	0.114	0.033159	0.17588	0.1	0.078	0.022982	0.172666
H.17	0.026754	0.074144	0.135312	0.17388	0.3348	0.151006	0.136096	0.103033	0.140622	0.076056	0.04006	0.096313	0.141332	0.21376	0.203521	0.126424	0.173374	0.141973	0.229181	0.106	0.00533	0.14979	0.097	0.062	0.004796	0.141737
H.18	0.045727	0.110905	0.133295	0.174453	0.32757	0.212482	0.153423	0.11371	0.140622	0.102032	0.049452	0.104663	0.155887	0.23904	0.210258	0.147082	0.195894	0.15865	0.266579	0.115	0.034058	0.1754	0.097	0.076	0.023488	0.175359
N	-0.118811	-0.763324	-0.70698	-0.635301	-0.621569	-0.532287	-0.452624	-0.04737	-0.622677	-0.194651	-0.089069	-0.449769	-0.665258	-0.59376	-0.544115	-0.638566	-0.606464	-0.445084	-0.56014	-0.481	-1.23346	-0.34711	-0.442	-0.645	-0.76138	-0.734576
H	0.138831	0.300159	0.313399	0.312295	0.382293	0.311425	0.295753	0.18641	0.309081	0.162964	0.107342	0.314148	0.342664	0.42951	0.301563	0.348712	0.383916	0.282449	0.41543	0.269	0.465268	0.29075	0.212	0.317	0.25738	0.436663
C	0.005704	0.195829	0.198959	0.066924	-0.509368	-0.061803	0.146837	-0.053795	-0.02664	0.095267	0.01839	0.023316	0.056021	-0.13943	-0.049924	0.177133	-0.031977	0.047781	-0.122359	0.074	0.37842	-0.0532	0.073	0.158	0.245677	0.065662
H.1	0.067527	0.141785	0.002846	0.048857	0.363147	0.165776	0.1533	0.10102	0.07347	0.097135	0.041853	0.117977	0.109056	0.22327	0.093216	0.0499605	0.138034	0.078712	0.260137	0.128	0.038761	0.15663	0.083	0.03	-0.020439	0.146825
C.1	-0.050333	-0.186161	0.13571	0.005945	-0.608388	-0.296509	-0.188606	-0.180907	0.174741	-0.132271	-0.06421	-0.164555	-0.240734	-0.41606	-0.07755	-0.10293	-0.261934	-0.197977	-0.433282	-0.121	0.041097	-0.27231	-0.16	-0.062	0.011655	-0.242291
C.2	0.168117	0.484468	0.568079	0.598605	-0.04098	0.601263	0.554762	0.201985	0.589078	0.222771	0.155647	0.256605	0.701394	0.64657	0.585889	0.546989	0.64091	0.500413	0.566596	0.26	1.47341	0.42539	0.415	0.639	0.993798	0.710677
H.2	0.044688	0.133932	0.004735	0.055735	0.357276	0.192906	0.154455	0.096196	-0.019207	0.093386	0.034314	0.099386	0.12676	0.23786	0.095888	0.0778442	0.155999	0.109916	0.255005	0.137	0.0288	0.16115	0.075	0.042	0.001885	0.151628
H.3	0.030628	0.138879	-0.070547	-0.011636	0.318295	0.192002	0.123303	0.063715	-0.019207	0.075409	0.017668	0.083836	0.097123	0.2072	0.028019	0.0292621	0.125515	0.075732	0.214456	0.132	-0.005445	0.13137	0.065	0.012	-0.003629	0.113001
C.3	-0.052197	-0.209457	-0.060293	-0.066465	-0.603444	-0.2689	-0.23961	-0.179237	0.139706	-0.19713	-0.056736	-0.16313	-0.233264	-0.42061	-0.092236	-0.173571	-0.315806	-0.186731	-0.429773	-0.15	0.0425	-0.26726	-0.15	-0.071	0.014912	-0.237543
O	-0.336892	-0.656019	-0.539684	-0.538531	-0.890103	-0.65735	-0.706601	-0.364196	-0.536201	-0.421427	-0.299391	-0.348654	-0.574265	-0.63802	-0.529198	-0.592491	-0.597165	-0.534355	-0.630576	-0.41	-1.21183	-0.5341	-0.395	-0.557	-0.801909	-0.686862
H.4	0.044613	0.084784	0.059195	0.083729	0.372713	0.265731	0.170328	0.120423	-0.024118	0.113523	0.045818	0.102564	0.123022	0.23686	0.112609	0.0878949	0.156887	0.111308	0.255858	0.112	0.023462	0.16093	0.092	0.052	0.006003	0.147494
H.5	0.014642	0.11778	-0.019589	-0.004933	0.30787	0.196306	0.127667	0.072983	-0.024118	0.06239	0.026681	0.091488	0.096241	0.19686	0.003509	0.0488934	0.11741	0.075586	0.191655	0.107	-0.025903	0.12294	0.083	0.021	-0.009681	0.104589
C.4	0.01073	0.007315	0.047667	-0.079457	-0.182131	-0.221833	-0.128786	-0.099625	-0.329217	-0.098081	-0.002621	-0.052795	0.04008	-0.23016	-0.216451	0.225485	0.0118164	0.011074	-0.322727	-0.045	0.395226	-0.16114	-0.019	0.189	0.361544	0.004397
H.6	0.047771	0.091605	0.078322	0.116221	0.294421	0.222126	0.104179	0.114453	0.159356	0.0925	0.047407	0.113864	0.108666	0.21363	0.160651	0.0386606	0.117003	0.088665	0.252855	0.108	0.013878	0.15595	0.107	0.036	-0.003154	0.130569
H.7	0.023584	0.067174	0.017028	0.054107	0.325129	0.132593	0.123611	0.094789	0.159356	0.099925	0.035304	0.10027	0.08589	0.19349	0.098706	0.00396236	0.0835855	0.064087	0.230509	0.107	-0.000668	0.13591	0.092	0.013	-0.058957	0.113084
N.1	-0.133914	-0.521084	-0.614333	-0.554992	-0.919754	-0.564647	-0.450257	-0.223048	-0.541923	-0.206547	-0.098214	-0.461679	-0.654087	-0.61918	-0.556338	-0.694045	-0.678258	-0.460141	-0.592335	-0.493	-1.19854	-0.37844	-0.43	-0.676	-0.666938	-0.772863
H.8	0.137136	0.292012	0.337213	0.335595	0.324444	0.257859	0.280831	0.236552	0.331682	0.162795	0.123972	0.324933	0.345947	0.40072	0.348287	0.350142	0.37349	0.286655	0.405163	0.244	0.415992	0.2823	0.255	0.329	0.170049	0.415109
C.5	0.150338	0.723149	0.859201	0.800434	-0.034245	0.552067	0.530899	0.255315	0.786247	0.20571	0.135541	0.3321	0.879072	0.56042	0.84658	0.898199	0.873787	0.647673	0.484941	0.359	1.51608	0.36894	0.46	0.87	1.03415	0.780086
N.2	-0.323074	-0.965931	-0.868853	-0.858318	-0.206715	-0.639514	-0.675016	-0.550272	-0.851975	-0.420721	-0.292784	-0.584868	-0.858949	-0.80782	-0.897966	-0.944659	-0.958236	-0.780592	-0.761587	-0.558	-1.18325	-0.6286	-0.568	-0.828	-0.77238	-0.85345
N.3	-0.185465	-0.857858	-0.948709	-0.941665	-0.622521	-0.689579	-0.715172	-0.604442	-0.934495	-0.309726	-0.174101	-0.618127	-0.925356	-0.8158	-0.975143	-0.925431	-0.947636	-0.727095	-0.827284	-0.626	-1.13792	-0.55878	-0.542	-0.823	-0.639042	-0.971552
H.9	0.078907	0.417485	0.355437	0.366337	0.365327	0.229061	0.240094	0.238219	0.364548	0.145984	0.076936	0.272592	0.29157	0.3389	0.386383	0.344262	0.362151	0.281214	0.344229	0.259	0.341888	0.24207	0.209	0.28	0.157944	0.344091
H.10	0.136632	0.390888	0.407334	0.412737	0.38018	0.305349	0.322648	0.296475	0.411045	0.1845	0.121169	0.317957	0.380375	0.39553	0.426752	0.398505	0.413333	0.334647	0.406898	0.272	0.419278	0.28909	0.254	0.345	0.211844	0.430635
H.11	0.118513	0.35882	0.37365	0.374491	0.334424	0.287705	0.293762	0.315713	0.372537	0.16458	0.116498	0.311656	0.359562	0.37905	0.383504	0.368326	0.38461	0.313341	0.389192	0.258	0.399366	0.27602	0.251	0.328	0.200418	0.405855
N.4	-0.116033	-0.247126	-0.466692	-0.430355	-0.567682	-0.495674	-0.523862	-0.137097	-0.419001	-0.193088	-0.082486	-0.454204	-0.577439	-0.60094	-0.353269	-0.46815	-0.563295	-0.360557	-0.543879	-0.49	-1.24422	-0.33084	-0.423	-0.613	-0.736568	-0.71346
C.6	0.014228	-0.149251	-0.020482	-0.18001	0.011568	-0.412189	-0.244757	-0.215597	-0.305245	-0.191451	-0.041723	-0.131572	-0.185398	-0.42791	-0.389732	0.00617567	-0.201887	-0.201593	-0.556317	-0.07	0.383947	-0.32318	-0.129	0.108	0.298787	-0.196842
H.12	0.13811	0.184401	0.284055	0.291632	0.388503	0.311365	0.361858	0.171199	0.285001	0.200558	0.092856	0.300753	0.323272	0.42598	0.30775	0.284557	0.388835	0.256963	0.395988	0.258	0.458286	0.27755	0.222	0.312	0.273298	0.417559
H.13	0.034533	0.122513	0.073717	0.114901	0.356127	0.194067	0.150614	0.106788	0.133678	0.114595	0.042356	0.106216	0.12436	0.2131	0.166681	0.0698321	0.131741	0.117345	0.262244	0.13	0.033257	0.16314	0.093	0.041	-0.005432	0.149157
H.14	0.023255	0.089436	0.045875	0.086215	0.332157	0.177993	0.133077	0.087128	0.133678	0.095253	0.034393	0.097314	0.110634	0.19719	0.138332	0.047002	0.11066	0.100028	0.241816	0.123	0.012145	0.1479	0.087	0.025	-0.026271	0.142007
H.15	0.027357	0.075958	0.049188	0.092031	0.337215	0.230629	0.138466	0.106852	0.133678	0.101784	0.041372	0.105523	0.130974	0.21619	0.144213	0.0670926	0.129975	0.114416	0.254188	0.116	0.029257	0.16309	0.104	0.042	0.025403	0.157884
C.7	0.171215	1.20944	0.829625	0.823588	0.108136	0.665756	0.567125	-0.025515	0.809431	0.287157	0.159274	0.249416	0.794392	0.65058	0.798003	0.790229	0.760861	0.623516	0.571995	0.244	1.47768	0.44178	0.417	0.697	1.07724	0.726683
C.8	-0.069209	-0.420416	-0.501125	-0.673894	-0.08629	-0.628756	-0.396131	-0.232064	-0.556333	-0.270989	-0.09612	-0.234587	-0.567857	-0.70875	-0.799387	-0.503451	-0.665351	-0.522909	-0.73656	-0.178	0.003714	-0.48958	-0.263	-0.245	-0.097465	-0.484642
O.1	-0.35188	-0.937867	-0.618945	-0.602849	-0.740382	-0.598752	-0.685561	-0.289015	-0.599021	-0.421918	-0.317515	-0.364363	-0.597021	-0.63594	-0.588729	-0.65461	-0.616809	-0.566487	-0.643074	-0.41	-1.22196	-0.54858	-0.421	-0.58	-0.789193	-0.687899
H.16	0.048275	0.106415	0.132223	0.182223	0.324777	0.208656	0.150901	0.119064	0.147689	0.104446	0.050807	0.105693	0.156477	0.23979	0.219622	0.14708	0.195093	0.160354	0.266836	0.115	0.03443	0.17605	0.099	0.078	0.023841	0.17414
H.17	0.026236	0.07273	0.133308	0.178268	0.330825	0.151679	0.131966	0.102609	0.147689	0.073827	0.039701	0.095954	0.140451	0.21265	0.208287	0.124318	0.171125	0.142194	0.227624	0.106	0.002046	0.14865	0.097	0.062	0.003856	0.139828
H.18	0.046491	0.107722	0.129468	0.177535	0.318742	0.215476	0.150545	0.114172	0.147689	0.101537	0.049687	0.104756	0.155641	0.239	0.215593	0.14627	0.194258	0.159452	0.266277	0.114	0.035035	0.17551	0.097	0.076	0.02275	0.174358
N	-0.128916	-0.52348	-0.592639	-0.580737	-0.81048	-0.510985	-0.532807	-0.21299	-0.542264	-0.235351	-0.091882	-0.451624	-0.692591	-0.62767	-0.616846	-0.71016	-0.658967	-0.478088	-0.587387	-0.496	-1.19792	-0.37447	-0.441	-0.65	-0.748902	-0.764343
H	0.146888	0.288176	0.299069	0.296037	0.357648	0.25856	0.285441	0.228464	0.288556	0.172202	0.122513	0.321978	0.345734	0.40584	0.299874	0.349884	0.376639	0.290732	0.40258	0.251	0.421685	0.28009	0.235	0.319	0.157539	0.424365
C	-0.003545	0.077365	0.109938	0.097145	-0.880014	0.040705	0.251951	-0.019496	0.026754	0.085154	0.017588	0.019231	0.0497	-0.14023	0.193249	0.214735	-0.0403976	0.0299	-0.126464	0.05	0.375932	-0.0524	0.073	0.152	0.27126	0.072922
H.1	0.061092	0.105042	0.047136	0.078519	0.336532	0.250777	0.184615	0.106334	0.099266	0.109502	0.043302	0.116823	0.108911	0.21645	0.069108	0.0517971	0.137445	0.080664	0.256807	0.113	0.031684	0.15242	0.09	0.03	-0.032374	0.139823
C.1	-0.043101	-0.116838	-0.018595	-0.08545	-0.33639	-0.610283	-0.33742	-0.171343	-0.021829	-0.146654	-0.053319	-0.15379	-0.216005	-0.40099	-0.15991	-0.114866	-0.258814	-0.180746	-0.42965	-0.138	0.036805	-0.26033	-0.147	-0.053	0.070223	-0.233109
C.2	0.170477	0.439141	0.558089	0.367655	-0.371074	0.576437	0.528671	0.203152	0.359814	0.197043	0.157612	0.256661	0.726191	0.6632	0.2768	0.435823	0.656494	0.498345	0.573051	0.271	1.47691	0.42616	0.42	0.643	0.851641	0.713557
H.2	0.028702	0.037451	0.040296	0.07549	0.341196	0.228378	0.150433	0.107465	0.053258	0.099735	0.036427	0.095427	0.107209	0.21669	0.092407	0.0541032	0.125673	0.092551	0.229998	0.101	-0.002554	0.14249	0.089	0.035	-0.032627	0.119504
H.3	0.034781	0.146532	0.00446	0.041746	0.318597	0.24074	0.136098	0.06858	0.053258	0.071532	0.026934	0.093089	0.109559	0.21195	0.068083	0.0410174	0.133199	0.083347	0.218529	0.126	0.000413	0.1346	0.079	0.027	0.003627	0.117973
C.3	-0.053374	-0.159749	-0.028105	-0.12229	-0.301229	-0.310795	-0.216619	-0.172135	-0.171678	-0.179839	-0.060783	-0.166136	-0.237198	-0.43129	-0.127985	-0.0865811	-0.279909	-0.18043	-0.437964	-0.142	0.037177	-0.27685	-0.157	-0.075	0.018969	-0.241324
O	-0.330291	-0.720378	-0.584232	-0.507094	-0.91694	-0.629099	-0.727777	-0.36326	-0.500092	-0.430396	-0.279227	-0.342813	-0.590642	-0.67094	-0.498431	-0.599691	-0.632328	-0.55501	-0.639579	-0.458	-1.23026	-0.54406	-0.371	-0.556	-0.798062	-0.687143
H.4	0.030729	0.020398	0.014324	0.054452	0.345334	0.231732	0.141546	0.111964	0.072779	0.080818	0.036441	0.092033	0.099569	0.2155	0.080183	0.0365961	0.12411	0.088723	0.229132	0.095	-0.007367	0.14323	0.088	0.036	-0.034981	0.124531
H.5	0.037516	0.194096	0.001592	0.047055	0.344521	0.236323	0.15351	0.069852	0.072779	0.089162	0.029824	0.097127	0.118554	0.23274	0.05339	0.054068	0.152512	0.098392	0.23827	0.138	0.030155	0.15238	0.073	0.035	0.033798	0.14964
C.4	0.00927	0.090802	0.151364	0.072826	-0.048177	-0.209733	-0.1349	-0.081075	-0.05648	-0.067211	-0.008856	-0.060432	0.039663	-0.22773	-0.103801	0.222677	-0.00888589	0.007404	-0.316459	-0.034	0.376388	-0.15782	-0.026	0.186	0.379186	-0.028073
H.6	0.029547	0.047894	0.022135	0.04945	0.315762	0.198688	0.112362	0.106846	0.089987	0.088667	0.037224	0.10307	0.088679	0.19553	0.100299	0.0068584	0.0944458	0.070135	0.23031	0.101	-0.005427	0.13896	0.095	0.018	-0.033445	0.107044
H.7	0.039787	0.10965	0.008702	0.039426	0.361118	0.179596	0.154872	0.090427	0.089987	0.098486	0.03452	0.102885	0.103428	0.2128	0.09046	0.0210875	0.111179	0.076079	0.249019	0.125	0.023327	0.1497	0.09	0.021	-0.027045	0.143573
N.1	-0.147	-0.857618	-0.579336	-0.491694	-0.834501	-0.481742	-0.399957	-0.262758	-0.473417	-0.210059	-0.113556	-0.464908	-0.644948	-0.63366	-0.428814	-0.657833	-0.640874	-0.444576	-0.605586	-0.449	-1.11853	-0.40295	-0.443	-0.664	-0.687583	-0.743878
H.8	0.134738	0.325637	0.309983	0.305723	0.346322	0.317017	0.240967	0.235757	0.300964	0.16077	0.112805	0.315103	0.333698	0.39819	0.295482	0.339226	0.367199	0.272949	0.399817	0.246	0.40335	0.27946	0.242	0.316	0.159044	0.385988
C.5	0.142587	0.842185	0.828458	0.711248	0.029528	0.424328	0.467538	0.258776	0.699608	0.113993	0.131016	0.324222	0.867427	0.55652	0.736504	0.893414	0.855539	0.644572	0.480479	0.355	1.47113	0.36528	0.456	0.861	1.02868	0.772274
N.2	-0.338871	-0.549115	-0.904683	-0.883102	-0.022873	-0.65466	-0.653982	-0.703468	-0.879991	-0.360989	-0.315898	-0.597465	-0.859851	-0.77186	-0.909924	-0.952925	-0.949188	-0.796876	-0.755558	-0.551	-1.18552	-0.61692	-0.582	-0.831	-0.767722	-0.861164
N.3	-0.185659	-0.893076	-0.822816	-0.751502	-0.548503	-0.670061	-0.701202	-0.498998	-0.745728	-0.318936	-0.174095	-0.620902	-0.93965	-0.84694	-0.793397	-0.962184	-0.962471	-0.729195	-0.820736	-0.64	-1.1475	-0.56855	-0.55	-0.823	-0.6195	-0.964216
H.9	0.062068	0.021187	0.339075	0.345308	0.351703	0.244374	0.229668	0.347869	0.345278	0.127925	0.07443	0.267217	0.291417	0.32873	0.357659	0.332208	0.342278	0.277553	0.339691	0.262	0.329928	0.23774	0.21	0.271	0.1362	0.330101
H.10	0.12375	0.441349	0.398731	0.357367	0.444286	0.323176	0.369625	0.238537	0.35285	0.215261	0.090774	0.297879	0.359854	0.41663	0.387788	0.433747	0.433883	0.324088	0.397416	0.306	0.460469	0.28477	0.207	0.329	0.303162	0.426068
H.11	0.118889	0.371643	0.307267	0.304048	0.347734	0.265605	0.286814	0.278536	0.303766	0.146812	0.115588	0.310132	0.356692	0.37594	0.313452	0.367164	0.379497	0.31236	0.380836	0.257	0.385957	0.27175	0.249	0.323	0.17157	0.411822
N.4	-0.111032	-0.260916	-0.372628	-0.278802	-0.702233	-0.365475	-0.439749	-0.233748	-0.270176	-0.137535	-0.073012	-0.44467	-0.559077	-0.58099	-0.195345	-0.443558	-0.544164	-0.348757	-0.552525	-0.477	-1.22872	-0.32218	-0.412	-0.603	-0.627805	-0.728091
C.6	0.008475	-0.163803	0.015303	-0.098433	-0.056352	-0.421539	-0.245077	-0.162622	-0.09469	-0.187426	-0.038706	-0.128305	-0.201455	-0.43982	-0.272893	-5.8142e-05	-0.210648	-0.200634	-0.567841	-0.078	0.363864	-0.33329	-0.128	0.099	0.256048	-0.207088
H.12	0.153109	0.258736	0.252053	0.254575	0.362054	0.267064	0.294517	0.237868	0.24988	0.16895	0.118618	0.322916	0.338378	0.40958	0.256127	0.319441	0.371109	0.272913	0.408983	0.255	0.43324	0.28469	0.247	0.324	0.219745	0.426115
H.13	0.041289	0.151277	0.045214	0.081177	0.344033	0.24567	0.156789	0.086721	0.074092	0.105263	0.043882	0.111657	0.137615	0.2271	0.12949	0.0836075	0.14404	0.125298	0.271262	0.135	0.052099	0.17378	0.094	0.047	0.036373	0.185546
H.14	0.031282	0.02015	0.065302	0.09058	0.34116	0.198693	0.135843	0.122844	0.074092	0.107191	0.044359	0.106005	0.120155	0.20546	0.127485	0.056573	0.120042	0.110429	0.250532	0.108	0.016533	0.15802	0.107	0.043	-0.002582	0.138226
H.15	0.036835	0.194335	0.016978	0.048804	0.362409	0.169782	0.149552	0.083971	0.074092	0.115708	0.03535	0.101	0.134603	0.22308	0.093606	0.0691757	0.142967	0.11588	0.265693	0.131	0.051468	0.16607	0.092	0.037	0.014438	0.167167
C.7	0.182314	0.582471	0.691298	0.718242	0.03564	0.584819	0.460503	0.205956	0.689635	0.192468	0.163272	0.250356	0.805378	0.66015	0.716248	0.80404	0.774079	0.628486	0.582724	0.246	1.44927	0.4518	0.416	0.696	1.15758	0.747923
C.8	-0.070682	-0.3344	-0.371853	-0.552412	-0.334656	-0.532385	-0.261605	-0.259023	-0.505743	-0.237921	-0.095551	-0.233728	-0.609489	-0.73506	-0.6166	-0.495375	-0.663116	-0.518547	-0.743334	-0.169	-0.007173	-0.49696	-0.266	-0.254	-0.109989	-0.504789
O.1	-0.341645	-0.580094	-0.577742	-0.574751	-0.556474	-0.649598	-0.665856	-0.38798	-0.569808	-0.35163	-0.312001	-0.356063	-0.57247	-0.58721	-0.560275	-0.624776	-0.602099	-0.546825	-0.603328	-0.395	-1.204	-0.50377	-0.419	-0.566	-0.853639	-0.663806
H.16	0.049367	0.102214	0.117253	0.16313	0.35099	0.22465	0.17197	0.132088	0.153734	0.117888	0.052186	0.108739	0.168361	0.24773	0.178131	0.154234	0.203321	0.167953	0.276959	0.121	0.045956	0.18125	0.096	0.084	0.035651	0.191432
H.17	0.043099	0.114863	0.114107	0.166856	0.340458	0.185955	0.121551	0.111983	0.153734	0.097874	0.048315	0.104218	0.155088	0.23339	0.185976	0.136699	0.184389	0.154084	0.248599	0.107	0.025131	0.16535	0.1	0.076	0.034545	0.158684
H.18	0.055018	0.176503	0.094499	0.159407	0.342874	0.153287	0.132114	0.094808	0.153734	0.101548	0.04387	0.103034	0.157479	0.2412	0.182421	0.147567	0.198586	0.15685	0.255723	0.124	0.036105	0.17055	0.09	0.071	0.036973	0.172743
N	-0.11626	-0.563947	-0.564925	-0.447932	-0.645874	-0.420261	-0.529069	-0.084248	-0.451736	-0.224501	-0.082824	-0.443817	-0.654607	-0.59066	-0.391283	-0.653917	-0.593321	-0.438506	-0.558227	-0.484	-1.21596	-0.34285	-0.437	-0.637	-0.699106	-0.730945
H	0.145394	0.306723	0.314001	0.305245	0.36747	0.267619	0.274868	0.189433	0.304003	0.165765	0.116139	0.31808	0.344114	0.41702	0.301145	0.347824	0.374874	0.286325	0.410326	0.255	0.439913	0.28581	0.223	0.317	0.217802	0.418132
C	-0.010349	0.076951	-0.099668	-0.260901	-1.04954	0.172675	0.413509	-0.057079	-0.234787	0.142032	0.009125	0.013398	0.036305	-0.16932	-0.314379	0.178027	-0.0661077	0.023395	-0.113871	0.079	0.36091	-0.05767	0.065	0.144	0.1725	0.035466
H.1	0.065448	0.255079	0.161253	0.196596	0.254589	0.202092	0.151207	0.04798	0.199239	0.080365	0.025812	0.118726	0.121914	0.2538	0.222892	0.074743	0.177291	0.079159	0.259554	0.162	0.075769	0.1642	0.074	0.027	0.054191	0.165054
C.1	-0.045167	-0.157327	0.208894	-0.016299	-0.374491	-0.481559	-0.341994	-0.177736	0.002087	-0.149686	-0.058181	-0.158072	-0.215853	-0.4025	-0.12072	-0.10963	-0.236001	-0.179309	-0.428187	-0.128	0.042427	-0.26577	-0.154	-0.055	0.035822	-0.218484
C.2	0.170204	0.560945	0.582179	0.588778	-0.051674	0.578918	0.517626	0.257353	0.566742	0.225931	0.14781	0.248307	0.702203	0.6452	0.552296	0.539663	0.657189	0.503859	0.568257	0.261	1.47217	0.42516	0.409	0.639	0.952983	0.704683
H.2	0.036354	0.089345	-0.007599	0.066557	0.34917	0.189292	0.138547	0.098874	0.045594	0.08509	0.035055	0.095809	0.11458	0.22534	0.103451	0.0650446	0.132908	0.097903	0.242095	0.118	0.00751	0.15124	0.083	0.037	-0.009699	0.131824
H.3	0.03559	0.100379	-0.052268	0.038295	0.310614	0.210128	0.10229	0.08031	0.045594	0.060774	0.027155	0.089448	0.092197	0.20329	0.085749	0.0281638	0.114182	0.078465	0.204484	0.112	-0.018782	0.12716	0.074	0.017	-0.022806	0.101085
C.3	-0.054256	-0.170337	-0.142475	-0.074617	-0.384907	-0.300919	-0.169553	-0.154847	-0.127984	-0.112853	-0.062816	-0.167811	-0.245369	-0.4399	-0.125625	-0.130438	-0.314022	-0.186617	-0.452789	-0.144	0.031949	-0.28747	-0.157	-0.078	-0.013657	-0.248368
O	-0.356439	-0.673856	-0.565974	-0.552088	-0.790462	-0.677029	-0.720309	-0.407191	-0.547836	-0.429658	-0.320907	-0.366029	-0.597241	-0.64716	-0.540596	-0.609276	-0.614734	-0.555675	-0.647182	-0.412	-1.22377	-0.55151	-0.42	-0.576	-0.796511	-0.693471
H.4	0.027294	0.028856	0.015037	0.027758	0.325554	0.195029	0.129443	0.105595	0.072694	0.077078	0.034594	0.090106	0.097846	0.21374	0.071935	0.0446141	0.125313	0.086441	0.226534	0.096	-0.011799	0.1416	0.086	0.033	-0.040204	0.120853
H.5	0.046003	0.195908	0.082526	0.093326	0.354921	0.223877	0.156609	0.069383	0.072694	0.094897	0.029906	0.094705	0.132082	0.23917	0.122062	0.0745356	0.170025	0.103034	0.252228	0.149	0.03707	0.15884	0.067	0.038	0.029627	0.157054
C.4	0.013258	0.083388	0.126458	-0.047132	-0.087047	-0.306828	-0.11533	-0.063941	-0.014208	-0.104719	-0.007724	-0.058992	0.04877	-0.2204	-0.197674	0.206868	0.00767618	0.006159	-0.31272	-0.041	0.390394	-0.15529	-0.023	0.19	0.395287	-0.023062
H.6	0.033977	0.046716	0.052125	0.095611	0.314333	0.175009	0.107995	0.099065	0.075587	0.092311	0.039756	0.106179	0.095932	0.20437	0.143428	0.0293395	0.102907	0.077421	0.245607	0.103	0.00429	0.1489	0.099	0.025	-0.023088	0.116192
H.7	0.023472	0.059628	0.037871	0.081349	0.29262	0.173364	0.095897	0.085143	0.075587	0.068594	0.033834	0.101526	0.091135	0.19317	0.127683	0.015157	0.0887719	0.06567	0.227959	0.111	-0.008895	0.13796	0.094	0.015	-0.038394	0.112615
N.1	-0.150493	-0.708121	-0.636859	-0.54166	-0.787088	-0.383462	-0.44443	-0.364635	-0.530203	-0.179343	-0.113662	-0.468519	-0.654177	-0.60881	-0.503836	-0.683095	-0.658155	-0.454037	-0.582898	-0.467	-1.14136	-0.37967	-0.439	-0.672	-0.682913	-0.701302
H.8	0.141643	0.390702	0.339848	0.335224	0.338634	0.301462	0.261507	0.252375	0.331372	0.157362	0.115311	0.318551	0.340232	0.39583	0.339873	0.353896	0.376335	0.275534	0.396957	0.244	0.407699	0.27734	0.242	0.32	0.182624	0.39025
C.5	0.158899	0.704544	0.660599	0.569675	-0.035254	0.502572	0.54616	0.272648	0.553188	0.20857	0.143413	0.340461	0.902453	0.57561	0.530188	0.85493	0.890188	0.665725	0.496811	0.365	1.53535	0.37927	0.467	0.888	1.07862	0.808537
N.2	-0.298209	-0.847802	-0.837428	-0.82895	-0.275503	-0.689179	-0.702493	-0.569384	-0.818907	-0.434786	-0.266191	-0.567736	-0.882749	-0.82265	-0.818874	-0.926779	-0.996653	-0.781334	-0.764977	-0.588	-1.20042	-0.62044	-0.55	-0.828	-0.833276	-0.870157
N.3	-0.159094	-0.758024	-0.744993	-0.772726	-0.680936	-0.583877	-0.634996	-0.433861	-0.760588	-0.277505	-0.143044	-0.599825	-0.944451	-0.811	-0.760944	-0.883639	-0.942393	-0.717926	-0.812598	-0.642	-1.17363	-0.53726	-0.524	-0.828	-0.6072	-0.982666
H.9	0.074294	0.327095	0.327369	0.346787	0.357554	0.211399	0.201667	0.266735	0.345064	0.139243	0.085304	0.278978	0.310614	0.34606	0.348793	0.337564	0.362145	0.284887	0.352257	0.273	0.345609	0.247	0.22	0.284	0.134821	0.322987
H.10	0.131344	0.351054	0.350235	0.37742	0.355041	0.232588	0.305017	0.263278	0.374154	0.175434	0.124213	0.321183	0.374804	0.38922	0.381506	0.3784	0.400586	0.32718	0.400038	0.263	0.417171	0.28392	0.257	0.345	0.203317	0.438384
H.11	0.139974	0.334993	0.349783	0.36575	0.364657	0.299054	0.305083	0.286351	0.362891	0.172288	0.132775	0.328661	0.38991	0.39722	0.368921	0.389577	0.409772	0.341253	0.409827	0.267	0.425382	0.2919	0.263	0.355	0.209576	0.44014
N.4	-0.126427	-0.442411	-0.398745	-0.331097	-0.59992	-0.523883	-0.558406	-0.210884	-0.316873	-0.218871	-0.088934	-0.453006	-0.572328	-0.61509	-0.215801	-0.481679	-0.588612	-0.368648	-0.559423	-0.494	-1.2637	-0.35004	-0.423	-0.62	-0.766347	-0.750123
C.6	0.01466	-0.083054	-0.059056	-0.225681	0.050964	-0.335497	-0.236707	-0.182273	-0.254808	-0.189176	-0.041842	-0.131295	-0.178584	-0.42777	-0.468387	0.00935675	-0.184848	-0.193032	-0.561058	-0.075	0.384613	-0.3263	-0.13	0.11	0.32727	-0.203523
H.12	0.106674	0.312275	0.280301	0.285912	0.438242	0.332822	0.390964	0.186484	0.276426	0.20442	0.080882	0.288645	0.322479	0.44217	0.275431	0.300148	0.397769	0.258908	0.392049	0.275	0.497364	0.27851	0.221	0.32	0.359301	0.444148
H.13	0.033823	0.094743	0.066873	0.106457	0.351691	0.179967	0.15106	0.085357	0.111826	0.108631	0.0403	0.105033	0.122506	0.21534	0.167649	0.0679004	0.128411	0.113279	0.262239	0.128	0.034935	0.16447	0.089	0.038	-0.001939	0.161457
H.14	0.029129	0.029627	0.061444	0.102704	0.320329	0.200536	0.132633	0.11276	0.111826	0.095183	0.041752	0.103805	0.115746	0.20378	0.159405	0.0567701	0.116658	0.107176	0.245843	0.107	0.011277	0.15546	0.104	0.038	0.000406	0.142064
H.15	0.028437	0.117776	0.061119	0.10267	0.355105	0.158715	0.134913	0.100888	0.111826	0.099877	0.037486	0.099169	0.110235	0.19789	0.160958	0.0517363	0.112333	0.102213	0.245195	0.121	0.015432	0.14914	0.091	0.03	-0.042147	0.145467
C.7	0.179038	0.654576	0.701341	0.683639	0.11646	0.623127	0.587511	0.177316	0.675333	0.285034	0.160813	0.250261	0.794782	0.65438	0.686121	0.800217	0.765921	0.627924	0.573732	0.244	1.47581	0.44324	0.418	0.697	1.04517	0.7589
C.8	-0.066131	-0.267328	-0.429918	-0.610622	-0.057082	-0.746786	-0.395039	-0.290107	-0.537917	-0.26753	-0.096444	-0.234971	-0.569243	-0.70906	-0.73394	-0.503423	-0.672635	-0.523579	-0.735581	-0.182	0.003566	-0.48898	-0.263	-0.244	-0.090249	-0.483983
O.1	-0.357003	-0.735944	-0.591834	-0.558954	-0.788843	-0.642233	-0.689543	-0.375001	-0.557186	-0.428442	-0.317724	-0.366161	-0.596909	-0.63802	-0.557265	-0.658097	-0.630226	-0.573727	-0.641046	-0.404	-1.22927	-0.54647	-0.415	-0.58	-0.780567	-0.698762
H.16	0.025247	0.070631	0.108412	0.155048	0.319845	0.200749	0.128698	0.1031	0.146435	0.07287	0.039304	0.09554	0.139188	0.21187	0.184776	0.123072	0.170904	0.141258	0.226421	0.102	0.001295	0.14807	0.096	0.061	0.002084	0.136038
H.17	0.046016	0.113629	0.121533	0.171714	0.339956	0.217199	0.156306	0.113445	0.146435	0.102844	0.049008	0.104367	0.155776	0.2386	0.208115	0.147068	0.197596	0.159722	0.2666	0.113	0.036483	0.17511	0.096	0.076	0.02403	0.17862
H.18	0.048579	0.102682	0.122543	0.172142	0.330869	0.243321	0.148361	0.117163	0.146435	0.102476	0.050556	0.105303	0.155714	0.23928	0.20695	0.144846	0.195436	0.1595	0.265546	0.113	0.033185	0.17542	0.099	0.077	0.022665	0.174897
N	-0.123497	-0.451377	-0.684835	-0.655402	-0.563571	-0.595459	-0.513469	-0.189095	-0.637845	-0.210549	-0.090716	-0.447245	-0.672931	-0.59942	-0.639741	-0.706767	-0.628817	-0.461134	-0.555865	-0.469	-1.20877	-0.34983	-0.444	-0.652	-0.747765	-0.741068
C	0.000544	0.139186	0.4029	0.403012	-0.754362	0.161665	0.289149	-0.026796	0.421741	0.083017	0.021619	0.026025	0.085037	-0.13133	0.335109	0.291689	0.0249365	0.068778	-0.130107	0.074	0.360715	-0.05232	0.075	0.176	0.271139	0.052657
C.1	0.165553	0.658786	0.458919	0.391538	0.036442	0.613959	0.533056	0.190759	0.382849	0.194101	0.149728	0.250414	0.698212	0.63866	0.43784	0.525139	0.635027	0.497508	0.575361	0.276	1.49405	0.42084	0.407	0.631	0.957798	0.69875
O	-0.339227	-0.715293	-0.509742	-0.48132	-0.723713	-0.657244	-0.69375	-0.376444	-0.479309	-0.398876	-0.304667	-0.352234	-0.575364	-0.62577	-0.498299	-0.584769	-0.585831	-0.539317	-0.630153	-0.405	-1.21491	-0.53352	-0.405	-0.557	-0.779564	-0.665656
C.2	-0.071996	-0.256627	-0.325895	-0.432119	-0.572736	-0.399035	-0.229686	-0.174638	-0.391365	-0.165077	-0.0628	-0.152147	-0.48955	-0.51234	-0.503513	-0.429944	-0.548647	-0.359573	-0.500661	-0.091	0.02512	-0.32479	-0.158	-0.188	-0.080077	-0.332926
C.3	0.189378	0.549432	0.826591	0.826414	0.072531	0.700132	0.560693	0.260562	0.806541	0.263336	0.166204	0.25669	0.851872	0.65287	0.80376	0.84825	0.844776	0.658305	0.58124	0.275	1.47731	0.45399	0.428	0.722	1.06143	0.749947
O.1	-0.340702	-0.597196	-0.612172	-0.606936	-0.737717	-0.685223	-0.697627	-0.383369	-0.600679	-0.392894	-0.300308	-0.35244	-0.578492	-0.63094	-0.58674	-0.659394	-0.643318	-0.566253	-0.624681	-0.4	-1.2182	-0.52813	-0.398	-0.573	-0.815685	-0.679263
N.1	-0.156806	-0.689031	-0.950648	-0.960176	-0.539012	-0.689817	-0.675117	-0.547362	-0.95085	-0.291341	-0.131706	-0.591772	-0.932486	-0.79345	-0.940067	-0.922785	-0.939631	-0.710717	-0.806611	-0.647	-1.23062	-0.51433	-0.525	-0.815	-0.68064	-0.973969
H	0.158969	0.29892	0.337309	0.3416	0.39096	0.280604	0.334998	0.215849	0.334871	0.174768	0.107912	0.315764	0.352311	0.43139	0.336416	0.37803	0.408868	0.297255	0.415251	0.273	0.469061	0.29044	0.214	0.324	0.269939	0.452239
H.1	0.059642	0.120411	-0.044423	-0.024332	0.36327	0.192565	0.156124	0.096463	-0.041849	0.103205	0.038833	0.116489	0.107042	0.22094	-0.000941	0.0280391	0.124308	0.07097	0.258712	0.137	0.037482	0.15431	0.081	0.022	-0.019807	0.145968
H.2	0.051026	0.094476	0.066309	0.102449	0.354205	0.158838	0.113856	0.111955	0.101787	0.076635	0.046041	0.109401	0.148839	0.23377	0.131737	0.127549	0.184962	0.1291	0.249103	0.116	0.021714	0.16031	0.091	0.063	0.009684	0.152503
H.3	0.069698	0.177745	0.091951	0.128185	0.374293	0.28807	0.206505	0.11714	0.101787	0.123293	0.053035	0.119187	0.167954	0.26236	0.161221	0.159225	0.211492	0.152313	0.290878	0.141	0.068932	0.18751	0.088	0.079	0.056617	0.204341
H.4	0.139267	0.325837	0.408949	0.41888	0.385099	0.300053	0.335002	0.33172	0.415769	0.190503	0.133607	0.327344	0.387996	0.39681	0.417227	0.398677	0.413695	0.340072	0.414255	0.266	0.433722	0.29275	0.266	0.358	0.221333	0.452063
H.5	0.151292	0.349751	0.415466	0.421769	0.396518	0.325711	0.329873	0.322383	0.420065	0.200198	0.137899	0.332362	0.399096	0.4046	0.416508	0.410395	0.423207	0.343815	0.420842	0.294	0.444223	0.2976	0.26	0.363	0.216644	0.444569
N.2	-0.126223	-0.388003	-0.49084	-0.458665	-0.534776	-0.464677	-0.557071	-0.16422	-0.444568	-0.192943	-0.086703	-0.451951	-0.569945	-0.594	-0.41367	-0.512765	-0.571665	-0.367536	-0.561958	-0.476	-1.247	-0.34224	-0.427	-0.614	-0.738235	-0.731045
H.6	0.140092	0.262504	0.322277	0.3157	0.427041	0.313601	0.361588	0.191704	0.310615	0.197834	0.094579	0.30703	0.326336	0.4321	0.332743	0.346546	0.396164	0.281127	0.413341	0.293	0.490699	0.28947	0.204	0.317	0.311082	0.44622
C.4	0.00807	-0.107492	0.15864	0.129233	0.097663	-0.443017	-0.241372	-0.19053	0.079387	-0.181349	-0.039574	-0.128922	-0.179434	-0.43278	-0.166989	0.0314309	-0.175178	-0.195028	-0.566898	-0.069	0.379522	-0.33151	-0.128	0.106	0.294786	-0.218997
H.7	0.027488	0.032323	0.005982	0.011792	0.354701	0.179498	0.133534	0.103913	0.035329	0.099938	0.040564	0.101944	0.112259	0.20064	0.091389	0.0468356	0.109304	0.104385	0.247069	0.117	0.010966	0.15423	0.102	0.036	-0.017814	0.135432
H.8	0.047164	0.145092	0.024651	0.031623	0.36697	0.222584	0.161698	0.090735	0.035329	0.111205	0.043575	0.111789	0.134772	0.23374	0.111309	0.0799862	0.142473	0.12568	0.277834	0.146	0.059908	0.17857	0.088	0.048	0.043841	0.192188
H.9	0.027178	0.083087	0.0125	0.02378	0.333033	0.182928	0.135602	0.105968	0.035329	0.098845	0.038256	0.099092	0.108205	0.19511	0.098893	0.0420923	0.104475	0.099941	0.24241	0.122	0.009927	0.14819	0.097	0.031	-0.03742	0.137557
C.5	0.184346	0.582126	0.733084	0.726123	0.189976	0.693128	0.571217	0.21186	0.708714	0.308793	0.169839	0.258954	0.808064	0.66647	0.776591	0.818637	0.783136	0.633702	0.574953	0.254	1.45755	0.44926	0.425	0.704	1.03979	0.72509
O.2	-0.327052	-0.630488	-0.598723	-0.587597	-0.752057	-0.599432	-0.665021	-0.374669	-0.582611	-0.425887	-0.285138	-0.343956	-0.587328	-0.64777	-0.604417	-0.66376	-0.638739	-0.561494	-0.627911	-0.42	-1.22593	-0.52903	-0.382	-0.565	-0.819534	-0.669598
C.6	-0.068766	-0.312928	-0.394125	-0.50793	-0.039266	-0.721921	-0.438944	-0.273169	-0.485628	-0.295894	-0.092217	-0.23085	-0.58393	-0.71764	-0.622925	-0.496818	-0.68054	-0.522326	-0.74675	-0.169	0.001034	-0.49333	-0.26	-0.252	-0.100198	-0.499764
H.10	0.044309	0.106079	0.124648	0.155734	0.339005	0.216067	0.163583	0.118721	0.141531	0.110541	0.051573	0.10689	0.161054	0.23839	0.181938	0.141355	0.193713	0.159721	0.260242	0.12	0.031638	0.17263	0.103	0.079	0.028903	0.173815
H.11	0.045716	0.120629	0.112876	0.146858	0.380047	0.222175	0.160542	0.117274	0.141531	0.111377	0.050504	0.106793	0.162346	0.24181	0.176414	0.150996	0.203907	0.164096	0.271658	0.127	0.042118	0.17763	0.096	0.08	0.030712	0.179405
H.12	0.043358	0.102108	0.10835	0.139787	0.355455	0.20425	0.165037	0.113305	0.141531	0.107226	0.050071	0.105358	0.158074	0.23581	0.168207	0.138103	0.191178	0.156611	0.258447	0.116	0.02974	0.17128	0.104	0.078	0.023032	0.169541
N	-0.108825	-0.300599	-0.48672	-0.413568	-0.654712	-0.558101	-0.469687	-0.186462	-0.406953	-0.193355	-0.07533	-0.436309	-0.638113	-0.57441	-0.311936	-0.642324	-0.603242	-0.442417	-0.549769	-0.487	-1.20215	-0.33233	-0.427	-0.64	-0.70054	-0.715024
C	0.003387	0.075711	0.109239	0.008521	-0.754268	0.031803	0.173221	-0.030607	-0.033451	0.067447	0.022424	0.026617	0.060086	-0.14135	-0.143472	0.223787	0.00314249	0.060127	-0.136344	0.073	0.357748	-0.05525	0.075	0.164	0.281562	0.050999
C.1	0.175484	0.533961	0.50047	0.428753	-0.007587	0.511687	0.514302	0.189131	0.420235	0.201058	0.151942	0.253766	0.70415	0.64251	0.468676	0.523251	0.644488	0.493701	0.566692	0.283	1.47338	0.41801	0.409	0.63	0.889916	0.713588
O	-0.33234	-0.670413	-0.523295	-0.488608	-0.878147	-0.637637	-0.711884	-0.374878	-0.486129	-0.437929	-0.290241	-0.345267	-0.576123	-0.65912	-0.50337	-0.610917	-0.614805	-0.548054	-0.639444	-0.424	-1.22562	-0.54288	-0.384	-0.558	-0.796024	-0.689684
C.2	-0.075331	-0.242888	-0.103113	-0.122765	-0.634926	-0.234463	-0.079191	-0.167452	-0.079885	-0.139126	-0.065956	-0.155076	-0.467153	-0.51464	-0.200628	-0.364549	-0.522483	-0.350569	-0.504684	-0.093	0.016754	-0.33105	-0.16	-0.177	-0.08574	-0.341874
C.3	0.181911	0.626119	0.66139	0.643169	0.149301	0.59029	0.442471	0.232338	0.632175	0.17523	0.159436	0.249225	0.834453	0.64728	0.662789	0.809609	0.823229	0.656147	0.587039	0.275	1.49489	0.45226	0.417	0.711	1.03287	0.747783
O.1	-0.351041	-0.586729	-0.57324	-0.561163	-0.402888	-0.67228	-0.680597	-0.396854	-0.558759	-0.359935	-0.320692	-0.364457	-0.586004	-0.60125	-0.551841	-0.637238	-0.62145	-0.56507	-0.617482	-0.373	-1.21134	-0.51946	-0.428	-0.579	-0.777752	-0.671
N.1	-0.166688	-0.893216	-0.838674	-0.843227	-0.486321	-0.683592	-0.678819	-0.46808	-0.836088	-0.293746	-0.146171	-0.602759	-0.944044	-0.81049	-0.865195	-0.925397	-0.949018	-0.72069	-0.80777	-0.636	-1.23527	-0.52856	-0.54	-0.811	-0.704607	-0.970222
H	0.15958	0.222391	0.285721	0.285584	0.366846	0.255132	0.277187	0.243855	0.283688	0.166416	0.130792	0.328524	0.351941	0.40368	0.273428	0.346814	0.376182	0.293829	0.40761	0.236	0.422894	0.28291	0.254	0.332	0.180153	0.423672
H.1	0.082816	0.143639	0.040896	0.079976	0.374298	0.281023	0.220621	0.111447	0.095369	0.133876	0.05052	0.130595	0.131528	0.24437	0.121136	0.0736604	0.155954	0.094073	0.287386	0.149	0.071906	0.17713	0.089	0.045	0.018755	0.18727
H.2	0.039273	0.122775	0.045101	0.062554	0.360687	0.209758	0.155485	0.095111	0.050816	0.103393	0.039073	0.105199	0.147289	0.23443	0.097759	0.115112	0.179148	0.123766	0.249912	0.13	0.030064	0.15925	0.083	0.055	0.021894	0.155356
H.3	0.055265	0.104061	0.048689	0.060876	0.38243	0.23521	0.158914	0.117889	0.050816	0.10229	0.046308	0.110427	0.151133	0.24338	0.089158	0.123834	0.188682	0.134318	0.267759	0.127	0.036291	0.17116	0.089	0.066	0.020013	0.169068
H.4	0.141554	0.420138	0.380892	0.389941	0.419181	0.309159	0.330235	0.300139	0.388576	0.188346	0.129797	0.324304	0.387909	0.39554	0.394955	0.396467	0.41071	0.341312	0.407979	0.296	0.425085	0.28871	0.251	0.349	0.205717	0.437716
H.5	0.132854	0.418811	0.36646	0.371216	0.432194	0.320808	0.370804	0.267464	0.368281	0.208693	0.103657	0.307276	0.377835	0.42215	0.390891	0.424858	0.439894	0.335792	0.416016	0.307	0.479929	0.29558	0.218	0.341	0.318841	0.452993
N.2	-0.117679	-0.335253	-0.488209	-0.399323	-0.54809	-0.465014	-0.553803	-0.164716	-0.389005	-0.183405	-0.078409	-0.445134	-0.563015	-0.58203	-0.341244	-0.490566	-0.561979	-0.359224	-0.551728	-0.475	-1.23902	-0.32791	-0.418	-0.606	-0.688268	-0.740137
H.6	0.142986	0.28239	0.331095	0.315151	0.437111	0.306401	0.363063	0.211661	0.311058	0.202112	0.10361	0.313246	0.333756	0.43494	0.323562	0.344349	0.396295	0.28626	0.419193	0.287	0.485052	0.29408	0.212	0.324	0.291286	0.450811
C.4	0.010533	-0.098602	0.081029	-0.044851	0.066956	-0.380773	-0.240064	-0.1962	-0.02766	-0.176149	-0.036701	-0.126401	-0.183895	-0.43082	-0.323402	0.0114048	-0.182912	-0.196546	-0.566835	-0.067	0.381408	-0.32976	-0.127	0.103	0.298038	-0.219599
H.7	0.029895	0.097033	0.034288	0.066915	0.347978	0.157704	0.143777	0.104448	0.064671	0.100471	0.040127	0.101302	0.112536	0.19761	0.137416	0.0507607	0.111185	0.10358	0.245982	0.124	0.013542	0.15024	0.097	0.034	-0.034579	0.148168
H.8	0.034876	0.03817	0.040489	0.069885	0.340964	0.205897	0.145589	0.119472	0.064671	0.104306	0.046363	0.108205	0.121757	0.20805	0.143128	0.061568	0.121115	0.113612	0.254564	0.117	0.01952	0.1609	0.109	0.046	0.0018	0.151702
H.9	0.041457	0.134769	0.043003	0.071194	0.35495	0.214726	0.158478	0.089466	0.064671	0.110237	0.044609	0.111262	0.133157	0.22686	0.147104	0.0809926	0.139159	0.123295	0.274262	0.142	0.052502	0.17478	0.093	0.048	0.026302	0.18146
C.5	0.178591	0.516796	0.691395	0.691001	0.159696	0.599047	0.575438	0.20375	0.679585	0.324765	0.168444	0.258113	0.795932	0.66	0.691094	0.784194	0.770133	0.625451	0.575764	0.252	1.4683	0.44732	0.425	0.702	1.03125	0.727955
O.2	-0.327649	-0.620063	-0.572448	-0.557679	-0.842977	-0.59571	-0.66184	-0.377173	-0.553946	-0.431961	-0.287207	-0.343928	-0.584661	-0.64393	-0.559652	-0.648663	-0.630158	-0.55774	-0.628863	-0.414	-1.21823	-0.53238	-0.386	-0.565	-0.811275	-0.669695
C.6	-0.069725	-0.298278	-0.525243	-0.737692	0.005709	-0.63312	-0.384723	-0.281317	-0.693615	-0.262853	-0.091038	-0.229699	-0.573947	-0.70902	-0.843306	-0.500032	-0.666073	-0.524027	-0.737505	-0.173	0.00802	-0.48751	-0.259	-0.252	-0.092633	-0.491622
H.10	0.05378	0.115119	0.151593	0.213686	0.350343	0.218287	0.15375	0.123863	0.196959	0.107637	0.055298	0.110325	0.163909	0.24501	0.243421	0.153635	0.201364	0.166535	0.274168	0.119	0.043073	0.18119	0.104	0.086	0.031113	0.184009
H.11	0.026253	0.067528	0.132825	0.185083	0.30739	0.171965	0.120284	0.103718	0.196959	0.068619	0.041471	0.097604	0.141063	0.21184	0.207787	0.121465	0.169358	0.140789	0.22649	0.105	0.002066	0.14826	0.099	0.064	0.004926	0.13772
H.12	0.057112	0.126242	0.166367	0.22537	0.353883	0.241794	0.156991	0.129977	0.196959	0.113562	0.057869	0.113032	0.168516	0.2494	0.251737	0.159637	0.206937	0.171749	0.279609	0.121	0.049202	0.18531	0.106	0.09	0.036985	0.188588
N	-0.115635	-0.238191	-0.722569	-0.662133	-0.612485	-0.615673	-0.534131	-0.16981	-0.642241	-0.20788	-0.082436	-0.441178	-0.651042	-0.59561	-0.582644	-0.685765	-0.610714	-0.449486	-0.548341	-0.476	-1.2386	-0.3386	-0.436	-0.643	-0.747646	-0.740315
C	0.004911	0.076538	0.388182	0.317685	-0.54303	0.016047	0.222172	-0.037422	0.293709	0.087462	0.024331	0.028902	0.071842	-0.13414	0.236036	0.306573	0.00458483	0.061304	-0.13731	0.072	0.363534	-0.05558	0.078	0.169	0.284214	0.07894
C.1	0.177506	0.500703	0.36071	0.299299	0.075032	0.687385	0.540776	0.176654	0.299124	0.220712	0.153388	0.254585	0.697578	0.6438	0.336037	0.497521	0.645319	0.496672	0.569445	0.281	1.48096	0.41853	0.406	0.628	0.925472	0.700961
O	-0.335968	-0.724374	-0.507663	-0.466015	-0.987077	-0.629896	-0.719193	-0.369188	-0.463632	-0.454543	-0.292089	-0.347316	-0.584098	-0.66642	-0.490608	-0.615731	-0.622088	-0.556856	-0.646775	-0.426	-1.23128	-0.55008	-0.384	-0.562	-0.819387	-0.703386
C.2	-0.071395	-0.219998	-0.261733	-0.341272	-0.410577	-0.547378	-0.255624	-0.165843	-0.301618	-0.163666	-0.061761	-0.151543	-0.471753	-0.51092	-0.358102	-0.407022	-0.525622	-0.349976	-0.501849	-0.094	0.027561	-0.32645	-0.157	-0.183	-0.065501	-0.331337
C.3	0.185012	0.653407	0.762163	0.735969	0.101894	0.667026	0.529319	0.215712	0.718878	0.215005	0.166769	0.256941	0.852081	0.65395	0.705516	0.858972	0.835116	0.659593	0.576213	0.285	1.46561	0.45199	0.426	0.718	0.982524	0.740076
O.1	-0.350392	-0.622138	-0.606142	-0.596117	-0.874025	-0.610169	-0.686274	-0.385198	-0.590929	-0.3976	-0.306709	-0.360175	-0.591566	-0.63998	-0.569453	-0.675725	-0.655724	-0.577013	-0.63074	-0.404	-1.22268	-0.53536	-0.404	-0.581	-0.806846	-0.67991
N.1	-0.163136	-0.909802	-0.834393	-0.805842	-0.593412	-0.590436	-0.600963	-0.444036	-0.798496	-0.270277	-0.139362	-0.595793	-0.930694	-0.79306	-0.817539	-0.926199	-0.93024	-0.701372	-0.792992	-0.63	-1.22199	-0.5116	-0.53	-0.805	-0.690368	-0.937835
H	0.1578	0.240971	0.325964	0.330006	0.404375	0.320073	0.336378	0.191518	0.324106	0.18552	0.104337	0.313179	0.345476	0.43661	0.293059	0.369249	0.404083	0.291723	0.418371	0.276	0.480411	0.29249	0.208	0.319	0.280959	0.440509
H.1	0.070374	0.098103	0.007565	0.041399	0.38405	0.19304	0.176641	0.117611	0.047539	0.122613	0.049631	0.126121	0.122409	0.2374	0.05516	0.0439446	0.142903	0.088666	0.279436	0.129	0.054025	0.17081	0.094	0.042	-0.007427	0.162352
H.2	0.058032	0.092218	0.084355	0.117557	0.378891	0.262972	0.185478	0.126353	0.09719	0.115011	0.050055	0.112536	0.151132	0.24302	0.131403	0.127109	0.187411	0.136031	0.270167	0.12	0.035603	0.17239	0.095	0.069	0.018265	0.170273
H.3	0.053779	0.12276	0.059412	0.097254	0.363748	0.237596	0.149738	0.113817	0.09719	0.097308	0.047174	0.112294	0.155086	0.24686	0.115367	0.133527	0.194337	0.136162	0.265917	0.124	0.042712	0.17183	0.093	0.069	0.02959	0.17324
H.4	0.1369	0.457242	0.376573	0.361445	0.416512	0.341661	0.343665	0.269808	0.358283	0.211898	0.112959	0.314611	0.388574	0.4277	0.377774	0.430816	0.441628	0.345095	0.423721	0.304	0.484363	0.3025	0.227	0.352	0.318473	0.444901
H.5	0.146413	0.426042	0.3717	0.372981	0.399197	0.285876	0.319264	0.293359	0.372013	0.18816	0.132175	0.326498	0.387599	0.39458	0.379299	0.397292	0.408747	0.333998	0.408271	0.294	0.424874	0.28921	0.253	0.35	0.212239	0.43496
N.2	-0.116649	-0.161539	-0.381059	-0.344861	-0.474367	-0.585062	-0.520687	-0.145533	-0.337694	-0.185995	-0.079968	-0.445205	-0.552739	-0.5825	-0.271269	-0.468095	-0.558106	-0.354012	-0.550531	-0.473	-1.25516	-0.32962	-0.42	-0.605	-0.714674	-0.721427
H.6	0.143431	0.203745	0.284153	0.274937	0.434314	0.356791	0.354342	0.199586	0.272769	0.204384	0.09526	0.308929	0.327149	0.43297	0.280071	0.335739	0.399112	0.283405	0.416123	0.294	0.499026	0.29184	0.204	0.319	0.31686	0.431768
C.4	0.007164	-0.155187	0.110664	0.116721	0.082017	-0.465693	-0.228991	-0.197626	0.072983	-0.18398	-0.03763	-0.127152	-0.18438	-0.43434	-0.175232	0.0151669	-0.178809	-0.197964	-0.569603	-0.071	0.377552	-0.33325	-0.127	0.103	0.278295	-0.200227
H.7	0.043662	0.161838	0.034278	0.028368	0.359042	0.258461	0.156586	0.087037	0.033654	0.111282	0.043592	0.112332	0.135912	0.23521	0.106605	0.0843457	0.14442	0.126909	0.278178	0.147	0.063366	0.17926	0.089	0.049	0.048876	0.187296
H.8	0.029776	0.056993	0.01812	0.018716	0.351335	0.18473	0.135917	0.10666	0.033654	0.102169	0.04143	0.102639	0.113544	0.20069	0.092513	0.0489496	0.110022	0.104719	0.248463	0.119	0.013094	0.15434	0.102	0.037	-0.019179	0.1426
H.9	0.0308	0.062949	0.023526	0.019546	0.360803	0.198454	0.135705	0.111351	0.033654	0.104245	0.041791	0.102845	0.113876	0.20046	0.093022	0.049794	0.110825	0.105929	0.249054	0.118	0.012957	0.15412	0.102	0.038	-0.025316	0.139291
C.5	0.17763	0.492612	0.782472	0.773921	0.157261	0.649936	0.595961	0.215642	0.758217	0.31031	0.166967	0.257232	0.801206	0.66273	0.779584	0.78813	0.768108	0.62865	0.569912	0.25	1.46924	0.4459	0.424	0.703	1.06944	0.739784
O.2	-0.333535	-0.632588	-0.609892	-0.596604	-0.830163	-0.613309	-0.688453	-0.388964	-0.592068	-0.44126	-0.293373	-0.352892	-0.598516	-0.65859	-0.597657	-0.664378	-0.645393	-0.572681	-0.639776	-0.423	-1.23108	-0.54363	-0.392	-0.575	-0.852416	-0.70044
C.6	-0.06916	-0.297991	-0.489112	-0.657009	0.020869	-0.6497	-0.383819	-0.277523	-0.625967	-0.264682	-0.091149	-0.229691	-0.575196	-0.70808	-0.781358	-0.487411	-0.665444	-0.522975	-0.73672	-0.17	0.009036	-0.48666	-0.259	-0.251	-0.092994	-0.486329
H.10	0.032989	0.088421	0.144525	0.189346	0.356867	0.194462	0.134558	0.114115	0.179894	0.084215	0.046349	0.10283	0.151585	0.22046	0.222025	0.132488	0.180331	0.153222	0.237536	0.114	0.01537	0.15609	0.103	0.072	0.014662	0.152869
H.11	0.052385	0.111852	0.145666	0.192654	0.334134	0.219707	0.148766	0.122561	0.179894	0.105857	0.055109	0.110091	0.163569	0.24492	0.22563	0.149149	0.200998	0.16593	0.272922	0.12	0.040926	0.18085	0.104	0.085	0.032782	0.179905
H.12	0.050398	0.115424	0.132537	0.182046	0.344796	0.233099	0.152871	0.11929	0.179894	0.103733	0.053161	0.10838	0.161367	0.24229	0.214761	0.147401	0.198316	0.164328	0.270906	0.121	0.040574	0.17867	0.101	0.082	0.029097	0.18148
N	-0.137323	-0.710233	-0.726309	-0.719373	-0.683501	-0.651728	-0.523454	-0.173687	-0.700042	-0.25168	-0.096252	-0.455295	-0.688901	-0.6406	-0.646477	-0.735805	-0.672621	-0.484611	-0.586476	-0.489	-1.21081	-0.38064	-0.446	-0.654	-0.799292	-0.765027
C	0.005309	-0.075022	0.151416	-0.006812	-0.678628	0.18831	0.318045	-0.038469	-0.03057	0.146113	0.018892	0.024299	0.071785	-0.12893	-0.169765	0.197198	0.0128442	0.060416	-0.126381	0.084	0.368928	-0.04791	0.072	0.169	0.255128	0.058159
C.1	0.169692	1.52031	0.583302	0.597453	0.101508	0.57906	0.55942	0.19898	0.586822	0.211956	0.154381	0.254146	0.720539	0.65006	0.620766	0.553374	0.650593	0.509442	0.592016	0.28	1.5049	0.43591	0.412	0.644	0.977356	0.733003
O	-0.346601	-1.03818	-0.569335	-0.566106	-0.606191	-0.67035	-0.718498	-0.381426	-0.561978	-0.399603	-0.311172	-0.358086	-0.593453	-0.62412	-0.557128	-0.592383	-0.597062	-0.547127	-0.632171	-0.401	-1.21594	-0.53613	-0.415	-0.565	-0.774153	-0.676505
C.2	-0.071542	-0.202859	-0.333413	-0.480046	-0.620737	-0.458637	-0.251353	-0.154851	-0.480067	-0.209871	-0.059496	-0.148745	-0.47763	-0.50637	-0.547976	-0.410324	-0.541715	-0.357614	-0.50037	-0.099	0.02218	-0.32335	-0.154	-0.184	-0.076489	-0.333374
C.3	0.187211	0.619448	0.887993	0.919942	0.077838	0.635085	0.569288	0.251639	0.900695	0.254348	0.167126	0.257709	0.849795	0.65184	0.87553	0.856605	0.841592	0.663324	0.583194	0.275	1.48414	0.45436	0.428	0.722	1.05945	0.748734
O.1	-0.340475	-0.604113	-0.622868	-0.621952	-0.806824	-0.64504	-0.689685	-0.383894	-0.615657	-0.393306	-0.300547	-0.352732	-0.577971	-0.63062	-0.589609	-0.659212	-0.641812	-0.565767	-0.624324	-0.402	-1.21803	-0.5281	-0.398	-0.574	-0.81606	-0.674306
N.1	-0.152143	-1.02244	-0.987728	-1.00596	-0.561619	-0.635366	-0.670908	-0.597895	-0.995541	-0.28507	-0.128031	-0.588551	-0.931579	-0.78999	-0.966401	-0.924284	-0.93465	-0.703389	-0.804693	-0.647	-1.23546	-0.51075	-0.521	-0.815	-0.686697	-0.96718
H	0.149978	0.378126	0.355722	0.378933	0.394535	0.300557	0.335541	0.200617	0.370921	0.173146	0.101808	0.309175	0.344857	0.4316	0.359172	0.382177	0.40846	0.289995	0.40945	0.273	0.464926	0.28645	0.207	0.314	0.26745	0.44515
H.1	0.070634	0.163172	0.058637	0.132627	0.369129	0.241017	0.181211	0.102191	0.157865	0.103803	0.043718	0.120971	0.117976	0.2312	0.185053	0.0721207	0.142282	0.083802	0.277418	0.149	0.057253	0.16604	0.075	0.03	-0.014189	0.166692
H.2	0.055101	0.108126	0.100552	0.159311	0.362934	0.208172	0.13645	0.11476	0.152353	0.09554	0.047543	0.111605	0.153668	0.24303	0.190661	0.137608	0.192692	0.13303	0.259191	0.121	0.036142	0.16712	0.089	0.066	0.025943	0.166708
H.3	0.066649	0.143348	0.077969	0.135062	0.347407	0.261127	0.169859	0.115217	0.152353	0.111412	0.050097	0.113836	0.153612	0.24083	0.175572	0.139997	0.194978	0.139134	0.267367	0.127	0.038414	0.17012	0.094	0.068	0.026947	0.171417
H.4	0.154558	0.501887	0.428474	0.437302	0.393181	0.325011	0.326164	0.360895	0.434974	0.201397	0.139462	0.333898	0.401041	0.40557	0.425856	0.4119	0.423871	0.348051	0.422529	0.294	0.445514	0.29882	0.262	0.365	0.220854	0.441611
H.5	0.147764	0.437172	0.417474	0.426936	0.380876	0.286698	0.341879	0.344477	0.423929	0.195942	0.137099	0.330748	0.393133	0.40019	0.425764	0.405045	0.418134	0.338109	0.418645	0.269	0.440766	0.29604	0.27	0.364	0.22864	0.457678
N.2	-0.119749	-0.802365	-0.360253	-0.300115	-0.57927	-0.343764	-0.487747	-0.236942	-0.295305	-0.160926	-0.083832	-0.451081	-0.564304	-0.58516	-0.245127	-0.477255	-0.550186	-0.350826	-0.564493	-0.47	-1.21869	-0.33722	-0.425	-0.61	-0.687504	-0.74655
H.6	0.14799	0.356889	0.24816	0.251961	0.35977	0.278643	0.300221	0.219958	0.247921	0.162515	0.108416	0.315816	0.328711	0.4057	0.253216	0.313696	0.369111	0.263272	0.406899	0.267	0.432508	0.28259	0.234	0.315	0.208482	0.430223
C.4	0.010083	-0.077239	0.002025	-0.142159	0.10679	-0.48765	-0.241326	-0.165229	-0.182373	-0.18805	-0.037286	-0.126796	-0.183955	-0.43084	-0.320203	0.010247	-0.186517	-0.194361	-0.567155	-0.072	0.383606	-0.33059	-0.127	0.104	0.302491	-0.208962
H.7	0.024924	0.023556	0.033591	0.067199	0.343222	0.191065	0.135426	0.098987	0.100639	0.096795	0.039795	0.101176	0.111061	0.1992	0.115678	0.0477295	0.109922	0.101417	0.244926	0.113	0.007711	0.15307	0.102	0.035	-0.015718	0.142453
H.8	0.032	0.099755	0.056461	0.093456	0.37434	0.208289	0.140013	0.11536	0.100639	0.110377	0.042185	0.103207	0.115335	0.20006	0.133162	0.0539217	0.113821	0.105595	0.249618	0.126	0.017055	0.15286	0.1	0.037	-0.031007	0.138285
H.9	0.047816	0.148683	0.067349	0.104192	0.373614	0.237622	0.160167	0.095154	0.100639	0.111799	0.046231	0.114333	0.13964	0.23539	0.146755	0.088452	0.149129	0.129469	0.281836	0.146	0.064199	0.18136	0.091	0.052	0.0464	0.194656
C.5	0.170889	0.601882	0.811797	0.860447	0.134979	0.640666	0.516368	0.211209	0.846484	0.252866	0.16373	0.251345	0.792086	0.65304	0.862369	0.814035	0.761344	0.623358	0.56991	0.246	1.44324	0.44332	0.42	0.693	1.05577	0.713673
O.2	-0.322188	-0.568426	-0.595428	-0.604748	-0.597116	-0.595342	-0.65119	-0.361545	-0.600677	-0.369423	-0.298209	-0.34291	-0.567128	-0.59862	-0.592122	-0.620531	-0.58266	-0.536993	-0.608992	-0.374	-1.20305	-0.51105	-0.409	-0.558	-0.742743	-0.650105
C.6	-0.069426	-0.312777	-0.473447	-0.611362	-0.043346	-0.690205	-0.413339	-0.28371	-0.597723	-0.273338	-0.094333	-0.233062	-0.579227	-0.71871	-0.687424	-0.508167	-0.676911	-0.521848	-0.745305	-0.173	0.001087	-0.49486	-0.262	-0.251	-0.104787	-0.494856
H.10	0.051818	0.110684	0.13626	0.174198	0.341328	0.216633	0.155271	0.126975	0.161233	0.109281	0.054428	0.109001	0.162043	0.24402	0.194841	0.14818	0.200097	0.162961	0.269788	0.121	0.038476	0.17927	0.104	0.083	0.029978	0.179537
H.11	0.03046	0.085213	0.124335	0.156489	0.360006	0.163273	0.141381	0.105629	0.161233	0.085813	0.042858	0.099095	0.148112	0.21977	0.177552	0.130522	0.179252	0.147905	0.236585	0.113	0.01042	0.15522	0.099	0.067	0.013514	0.14741
H.12	0.046837	0.115794	0.127263	0.163123	0.355773	0.216852	0.160796	0.115593	0.161233	0.108167	0.051386	0.106892	0.160748	0.24247	0.180286	0.150526	0.201175	0.163257	0.270987	0.123	0.040511	0.17803	0.098	0.081	0.030235	0.181475
N	-0.113912	-0.384617	-0.644724	-0.515348	-0.57726	-0.531401	-0.474653	-0.149871	-0.498144	-0.186896	-0.080744	-0.442079	-0.646286	-0.58437	-0.366051	-0.632442	-0.600341	-0.443637	-0.551896	-0.481	-1.23512	-0.33516	-0.432	-0.641	-0.730648	-0.696186
C	0.007515	0.129704	0.387336	0.135476	-0.52697	-0.038013	0.147979	-0.055458	0.095777	0.053786	0.021308	0.029225	0.076843	-0.13395	-0.162293	0.231439	0.00651446	0.068759	-0.124041	0.081	0.378515	-0.05133	0.075	0.172	0.250184	0.047309
C.1	0.165316	0.457077	0.450255	0.498582	0.050905	0.561201	0.513474	0.191668	0.499214	0.213095	0.155907	0.256717	0.699514	0.64456	0.60363	0.524806	0.639514	0.491531	0.570715	0.265	1.49475	0.42598	0.413	0.636	1.00215	0.682677
O	-0.341957	-0.651511	-0.509955	-0.504383	-0.765521	-0.633831	-0.678487	-0.376517	-0.503434	-0.418604	-0.299996	-0.349913	-0.578156	-0.63825	-0.524996	-0.585922	-0.605367	-0.53888	-0.630083	-0.402	-1.21481	-0.53356	-0.395	-0.557	-0.811835	-0.663093
C.2	-0.07593	-0.223805	-0.260788	-0.296436	-0.607628	-0.388592	-0.083258	-0.177015	-0.273161	-0.141227	-0.066623	-0.155716	-0.488478	-0.5188	-0.347828	-0.410981	-0.524633	-0.367752	-0.499773	-0.089	0.015605	-0.33238	-0.161	-0.187	-0.102582	-0.342184
C.3	0.179532	0.597079	0.72083	0.65119	0.002243	0.601191	0.480539	0.217479	0.635649	0.218477	0.166368	0.25476	0.845086	0.65778	0.662934	0.812008	0.811771	0.650732	0.578778	0.264	1.47398	0.45497	0.426	0.717	1.01479	0.738248
O.1	-0.343651	-0.602975	-0.584783	-0.560271	-0.793325	-0.602243	-0.679313	-0.377667	-0.555448	-0.393187	-0.299778	-0.354799	-0.590497	-0.63948	-0.55619	-0.653514	-0.647027	-0.567816	-0.626421	-0.407	-1.22508	-0.52967	-0.397	-0.577	-0.831253	-0.669628
N.1	-0.15823	-0.861273	-0.856778	-0.805611	-0.478176	-0.68115	-0.684436	-0.445563	-0.794626	-0.286498	-0.132304	-0.591312	-0.934725	-0.79715	-0.819538	-0.919755	-0.933501	-0.708806	-0.796589	-0.636	-1.23701	-0.51165	-0.522	-0.803	-0.683469	-0.950356
H	0.151826	0.281558	0.286981	0.276023	0.400105	0.28079	0.293187	0.207626	0.273174	0.172402	0.115544	0.320618	0.352349	0.43448	0.25955	0.354433	0.389878	0.296785	0.422738	0.271	0.470067	0.29643	0.22	0.327	0.265479	0.432876
H.1	0.072545	0.164081	-0.056957	0.026238	0.369693	0.208713	0.150172	0.098252	0.040901	0.111553	0.042166	0.121913	0.112869	0.22631	0.103212	0.0505394	0.136649	0.076348	0.26661	0.144	0.043715	0.16123	0.084	0.027	-0.018446	0.153595
H.2	0.058107	0.12241	0.059063	0.100451	0.381805	0.221676	0.175136	0.119025	0.106231	0.109712	0.045463	0.109576	0.144816	0.23939	0.135734	0.128587	0.18325	0.132664	0.259535	0.125	0.032496	0.16539	0.09	0.063	0.020349	0.165168
H.3	0.056091	0.152344	0.085671	0.119232	0.349359	0.224363	0.151964	0.106315	0.106231	0.09544	0.04224	0.112868	0.164015	0.24852	0.147473	0.147563	0.201801	0.142594	0.265984	0.143	0.048051	0.17297	0.089	0.069	0.027716	0.179542
H.4	0.14733	0.407511	0.382194	0.37762	0.405259	0.291008	0.341398	0.304947	0.375338	0.193048	0.134725	0.32894	0.392494	0.39797	0.383747	0.401909	0.41429	0.34504	0.412713	0.296	0.431031	0.29206	0.257	0.355	0.21546	0.448459
H.5	0.137531	0.386096	0.418862	0.399892	0.425018	0.351342	0.362994	0.274837	0.394937	0.222178	0.116637	0.315391	0.395867	0.42898	0.410318	0.439928	0.445988	0.347624	0.425981	0.301	0.48372	0.30363	0.229	0.354	0.302198	0.449258
N.2	-0.120192	-0.249547	-0.416745	-0.418713	-0.502809	-0.431228	-0.476996	-0.109151	-0.408466	-0.192098	-0.077852	-0.445442	-0.562808	-0.59201	-0.36625	-0.484256	-0.565258	-0.350068	-0.557384	-0.488	-1.24965	-0.33651	-0.418	-0.606	-0.734773	-0.686609
H.6	0.150715	0.229516	0.256945	0.278483	0.436097	0.33697	0.327902	0.168813	0.275227	0.204001	0.100801	0.308087	0.3285	0.43222	0.299276	0.333719	0.400472	0.275788	0.412952	0.278	0.483299	0.2887	0.205	0.315	0.31235	0.420013
C.4	0.00928	-0.140218	0.141795	0.073833	0.062225	-0.49638	-0.258454	-0.202162	0.040757	-0.186868	-0.036185	-0.126171	-0.183944	-0.43289	-0.228464	0.0133196	-0.181526	-0.197132	-0.569213	-0.069	0.375105	-0.33232	-0.127	0.101	0.291895	-0.227726
H.7	0.029972	0.063724	0.014544	0.034357	0.337253	0.205456	0.136505	0.108047	0.045542	0.104474	0.042585	0.103748	0.1155	0.20157	0.111923	0.0523906	0.113005	0.106688	0.250701	0.121	0.015392	0.15569	0.104	0.039	-0.020038	0.14215
H.8	0.030071	0.058668	0.018231	0.035908	0.354928	0.211233	0.1358	0.110144	0.045542	0.103032	0.041859	0.102908	0.114241	0.19993	0.113231	0.0500528	0.111228	0.105247	0.248491	0.12	0.014793	0.15379	0.103	0.038	-0.025042	0.140461
H.9	0.051227	0.16304	0.024375	0.040207	0.371456	0.246107	0.161119	0.093465	0.045542	0.114316	0.045379	0.11412	0.138645	0.23683	0.118893	0.0866171	0.14892	0.128977	0.280885	0.148	0.065331	0.18136	0.09	0.052	0.05253	0.190772
C.5	0.176565	0.511254	0.825347	0.792046	0.158576	0.699505	0.569908	0.220095	0.777077	0.330235	0.166031	0.256229	0.802586	0.66007	0.778344	0.811881	0.777186	0.631725	0.574185	0.25	1.47032	0.44594	0.422	0.704	1.06111	0.719912
O.2	-0.341731	-0.591212	-0.64875	-0.616898	-0.87421	-0.603267	-0.664909	-0.407021	-0.611251	-0.464743	-0.301719	-0.355725	-0.594418	-0.66733	-0.606147	-0.692354	-0.646171	-0.579278	-0.654626	-0.416	-1.2326	-0.55957	-0.397	-0.582	-0.82569	-0.690489
C.6	-0.068788	-0.322915	-0.543252	-0.718547	0.005133	-0.680748	-0.380112	-0.27193	-0.674538	-0.26595	-0.092646	-0.231146	-0.573271	-0.70726	-0.849447	-0.510912	-0.669292	-0.522051	-0.736899	-0.171	0.007713	-0.4878	-0.26	-0.251	-0.100209	-0.49085
H.10	0.05099	0.112273	0.148542	0.198917	0.331121	0.225234	0.152078	0.11991	0.187309	0.105233	0.053269	0.108378	0.161418	0.24281	0.23684	0.152587	0.199386	0.163404	0.271412	0.12	0.040547	0.17914	0.102	0.083	0.028993	0.181354
H.11	0.053009	0.113732	0.152932	0.203573	0.34107	0.252197	0.156873	0.122674	0.187309	0.106914	0.054115	0.10908	0.16185	0.24339	0.240287	0.152849	0.199742	0.164737	0.271771	0.121	0.040716	0.17985	0.103	0.084	0.030292	0.184233
H.12	0.031938	0.078356	0.148829	0.194176	0.343656	0.16987	0.123589	0.108941	0.187309	0.078175	0.043437	0.099732	0.145976	0.21668	0.221812	0.130701	0.177718	0.146779	0.233474	0.111	0.009133	0.15282	0.101	0.068	0.008497	0.141093
N	-0.116267	-0.277219	-0.590521	-0.519867	-0.593012	-0.506165	-0.494085	-0.126222	-0.506228	-0.203134	-0.086128	-0.447439	-0.651637	-0.59384	-0.463646	-0.62325	-0.600035	-0.446923	-0.560517	-0.48	-1.23803	-0.34599	-0.44	-0.646	-0.756675	-0.737002
H	0.143688	0.233447	0.284865	0.280165	0.407215	0.263744	0.314339	0.197107	0.276982	0.170234	0.110829	0.317248	0.347206	0.43084	0.275964	0.345931	0.38413	0.286308	0.418925	0.274	0.467474	0.293	0.217	0.321	0.261214	0.450439
C	0.002099	0.090448	0.14406	0.044116	-0.437572	-0.131795	0.173288	-0.054719	-0.004045	0.111295	0.018916	0.025676	0.069354	-0.14365	-0.053995	0.216688	0.000265224	0.061946	-0.131939	0.084	0.389243	-0.05626	0.073	0.17	0.247371	0.050318
H.1	0.071829	0.158142	0.052628	0.090536	0.411454	0.245187	0.184389	0.102638	0.118211	0.110978	0.045991	0.125309	0.127009	0.24005	0.106507	0.0675867	0.148958	0.087544	0.282319	0.152	0.064465	0.17247	0.082	0.038	0.005796	0.177987
C.1	-0.064835	-0.143872	-0.182582	-0.233397	-0.680075	-0.373718	-0.111453	-0.112661	-0.222071	-0.16998	-0.058933	-0.148656	-0.533871	-0.53473	-0.175659	-0.392362	-0.534971	-0.370843	-0.507008	-0.071	0.021072	-0.33376	-0.161	-0.202	-0.118649	-0.345113
C.2	0.173049	0.466948	0.534347	0.490588	0.113044	0.612464	0.552242	0.189651	0.485984	0.227921	0.155862	0.257104	0.706194	0.64433	0.522626	0.521404	0.648484	0.500461	0.568305	0.271	1.48391	0.42419	0.414	0.637	0.992997	0.699003
H.2	0.072028	0.122272	0.07557	0.106664	0.397272	0.225243	0.15345	0.118887	0.128985	0.114517	0.054545	0.117324	0.1653	0.24912	0.099922	0.138147	0.19759	0.145867	0.273818	0.133	0.048745	0.17683	0.094	0.076	0.035727	0.176245
H.3	0.08454	0.178488	0.132714	0.152253	0.398608	0.278063	0.205558	0.125039	0.128985	0.128877	0.05658	0.125368	0.187315	0.28187	0.142346	0.171615	0.228316	0.163886	0.307899	0.154	0.091534	0.20332	0.088	0.092	0.06752	0.213863
C.3	0.225343	0.553603	0.670645	0.666513	0.214085	0.684072	0.593956	0.218313	0.659567	0.291733	0.221019	0.267208	0.897704	0.78924	0.642664	0.809484	0.838736	0.706028	0.702863	0.257	1.58956	0.55629	0.472	0.732	1.13934	0.805822
O	-0.340325	-0.660037	-0.506852	-0.482966	-0.811616	-0.637345	-0.70006	-0.379751	-0.481299	-0.417131	-0.297997	-0.348477	-0.574746	-0.63927	-0.500945	-0.582328	-0.606256	-0.5405	-0.629459	-0.4	-1.21507	-0.53323	-0.393	-0.556	-0.794482	-0.677358
O.1	-0.177284	-0.690373	-0.562307	-0.558213	-0.954416	-0.640937	-0.581755	-0.439975	-0.55644	-0.255616	-0.160177	-0.358122	-0.650901	-0.64931	-0.56416	-0.607731	-0.622706	-0.51632	-0.670867	-0.443	-1.16218	-0.48102	-0.346	-0.546	-0.71024	-0.687368
O.2	-0.297397	-0.580078	-0.5518	-0.544033	-0.62007	-0.513851	-0.621973	-0.345779	-0.541236	-0.362399	-0.255966	-0.317976	-0.588468	-0.61863	-0.540628	-0.624281	-0.625667	-0.550414	-0.592456	-0.417	-1.22384	-0.48447	-0.363	-0.549	-0.7777	-0.64143
N.1	-0.115322	-0.221125	-0.529811	-0.474478	-0.507967	-0.393499	-0.512924	-0.141811	-0.46235	-0.195006	-0.07996	-0.448604	-0.571721	-0.58599	-0.399994	-0.496509	-0.567009	-0.359368	-0.560472	-0.483	-1.24452	-0.33536	-0.423	-0.613	-0.722175	-0.726965
C.4	0.008301	-0.147935	0.184209	0.1242	0.090945	-0.343859	-0.234554	-0.201775	0.079779	-0.181849	-0.036944	-0.126726	-0.183371	-0.43533	-0.170639	0.021453	-0.179985	-0.196695	-0.570951	-0.065	0.37413	-0.33395	-0.127	0.101	0.282983	-0.213127
H.4	0.147272	0.221629	0.31937	0.313461	0.420337	0.2842	0.343557	0.207314	0.309479	0.198145	0.104446	0.313371	0.33018	0.42716	0.316822	0.341237	0.394633	0.283535	0.415939	0.283	0.4739	0.29039	0.214	0.322	0.286493	0.445069
H.5	0.051872	0.167692	0.021693	0.034684	0.374876	0.197366	0.151438	0.096532	0.038434	0.115987	0.046655	0.115558	0.141417	0.23948	0.113284	0.0884591	0.151145	0.131413	0.284083	0.15	0.071588	0.18379	0.091	0.054	0.058009	0.186105
H.6	0.029476	0.050941	0.012226	0.024027	0.356428	0.185162	0.142982	0.108478	0.038434	0.105099	0.042405	0.103543	0.115467	0.20176	0.099414	0.0503935	0.112953	0.106047	0.251013	0.122	0.01533	0.15586	0.104	0.039	-0.020134	0.149052
H.7	0.028288	0.068465	0.003378	0.01957	0.352144	0.154425	0.131628	0.107027	0.038434	0.100379	0.040615	0.101637	0.112486	0.19847	0.094447	0.0460583	0.108136	0.102463	0.246139	0.124	0.012848	0.15209	0.101	0.035	-0.025854	0.133908
C.5	0.171694	0.450066	0.755015	0.736758	0.219993	0.713461	0.566458	0.219358	0.724514	0.289427	0.160432	0.250738	0.794491	0.65098	0.734873	0.771596	0.761115	0.631166	0.571657	0.251	1.48358	0.44186	0.418	0.698	1.09275	0.72058
C.6	-0.06701	-0.276873	-0.514929	-0.673491	0.054725	-0.774433	-0.39591	-0.285483	-0.605489	-0.269811	-0.09478	-0.233249	-0.569009	-0.70916	-0.814389	-0.499987	-0.666071	-0.526029	-0.737664	-0.168	0.00598	-0.48993	-0.262	-0.247	-0.098297	-0.488509
O.3	-0.349388	-0.613096	-0.59384	-0.573109	-0.691439	-0.589606	-0.674282	-0.399184	-0.569754	-0.418579	-0.315244	-0.362276	-0.588527	-0.63228	-0.562934	-0.646041	-0.616449	-0.567064	-0.638326	-0.379	-1.22114	-0.5442	-0.419	-0.578	-0.795949	-0.676159
H.8	0.051857	0.112552	0.146335	0.19258	0.347684	0.251249	0.153298	0.120153	0.168508	0.105916	0.052656	0.107534	0.159221	0.24211	0.231552	0.149678	0.197387	0.162369	0.269853	0.124	0.038824	0.17846	0.101	0.081	0.026716	0.179134
H.9	0.048669	0.107916	0.14005	0.184672	0.361804	0.233386	0.151994	0.118824	0.168508	0.104615	0.051317	0.106455	0.158313	0.24084	0.223965	0.149312	0.197883	0.162563	0.268948	0.124	0.037886	0.17719	0.099	0.079	0.026684	0.17666
H.10	0.026625	0.073063	0.139473	0.182776	0.350601	0.172822	0.130348	0.103442	0.168508	0.07377	0.040603	0.096851	0.141354	0.21302	0.217491	0.125363	0.171521	0.144106	0.228182	0.113	0.002299	0.14918	0.098	0.063	0.005019	0.139703
H.11	0.207426	0.55493	0.416063	0.415993	0.424953	0.404364	0.37807	0.454526	0.415599	0.224613	0.183249	0.360595	0.459232	0.49292	0.425112	0.444518	0.4642	0.398455	0.509715	0.291	0.632407	0.38322	0.271	0.396	0.291528	0.489146
N	-0.102357	-0.208458	-0.588078	-0.459808	-0.566385	-0.60255	-0.504418	-0.189513	-0.45086	-0.178906	-0.073088	-0.430875	-0.64387	-0.57492	-0.380864	-0.620799	-0.59755	-0.437379	-0.545022	-0.465	-1.22543	-0.32657	-0.428	-0.637	-0.712697	-0.728431
H	0.160058	0.235076	0.297537	0.28964	0.376651	0.263174	0.29889	0.228308	0.287109	0.173205	0.118227	0.323478	0.349439	0.43108	0.276584	0.353552	0.390503	0.295001	0.427146	0.267	0.462433	0.29893	0.223	0.326	0.250121	0.448078
C	0.011812	0.09225	0.161582	-0.121543	-0.589706	0.021093	0.19847	-0.028011	-0.125411	0.062874	0.029498	0.032285	0.092539	-0.12025	-0.229029	0.224073	0.0352974	0.080789	-0.132906	0.07	0.360209	-0.05059	0.081	0.174	0.296476	0.073237
H.1	0.072639	0.092142	0.062925	0.143227	0.369685	0.201047	0.145989	0.1254	0.14371	0.105144	0.053298	0.125916	0.119673	0.22436	0.173406	0.0652807	0.138081	0.087434	0.283028	0.124	0.043618	0.16982	0.101	0.044	-0.043555	0.156943
C.1	-0.077862	-0.274729	-0.198258	-0.150158	-0.532785	-0.42099	-0.118263	-0.15139	-0.10162	-0.172068	-0.064474	-0.158483	-0.550158	-0.55807	-0.226945	-0.452015	-0.600797	-0.398009	-0.539622	-0.103	0.01437	-0.35801	-0.169	-0.211	-0.116784	-0.360277
C.2	0.162131	0.540986	0.509066	0.554205	0.055546	0.592986	0.513094	0.189727	0.544615	0.232113	0.153571	0.255074	0.690849	0.63851	0.571018	0.527167	0.622796	0.491338	0.570739	0.275	1.48453	0.4239	0.414	0.634	0.938491	0.680914
H.2	0.049697	0.143111	0.110766	0.121807	0.376481	0.193075	0.163682	0.115477	0.056469	0.113719	0.048295	0.115217	0.164525	0.26246	0.144229	0.154117	0.208987	0.14742	0.282514	0.135	0.062072	0.18448	0.09	0.075	0.048487	0.197979
H.3	0.057717	0.098593	0.010743	0.018595	0.358999	0.258221	0.16636	0.130678	0.056469	0.104861	0.051618	0.115565	0.155542	0.24713	0.060188	0.139451	0.198823	0.14143	0.267161	0.116	0.036715	0.17344	0.1	0.075	0.031276	0.174466
C.3	0.226021	0.626511	0.69158	0.614791	0.213422	0.705989	0.60439	0.246274	0.602911	0.275437	0.203563	0.252846	0.887008	0.77251	0.622144	0.821769	0.856989	0.691724	0.699909	0.278	1.63095	0.54367	0.445	0.716	1.05535	0.791718
O	-0.342518	-0.643807	-0.526901	-0.531227	-0.794088	-0.66627	-0.681586	-0.378545	-0.528106	-0.419464	-0.301937	-0.351089	-0.577746	-0.6354	-0.528659	-0.590447	-0.598206	-0.542398	-0.632171	-0.398	-1.21025	-0.53815	-0.4	-0.559	-0.787705	-0.66797
O.1	-0.188086	-0.489193	-0.546921	-0.511171	-0.916024	-0.588257	-0.567722	-0.265753	-0.507292	-0.248982	-0.171802	-0.361216	-0.623359	-0.64754	-0.509088	-0.611521	-0.636888	-0.510948	-0.643829	-0.395	-1.20499	-0.47	-0.359	-0.542	-0.748293	-0.674298
O.2	-0.303566	-0.557083	-0.525341	-0.494883	-0.678157	-0.600753	-0.633074	-0.367838	-0.491666	-0.340867	-0.267293	-0.324762	-0.571831	-0.60108	-0.490826	-0.604136	-0.611845	-0.530329	-0.588182	-0.381	-1.20857	-0.48218	-0.381	-0.546	-0.772015	-0.640264
N.1	-0.12087	-0.540774	-0.439969	-0.374757	-0.400324	-0.456131	-0.482167	-0.193658	-0.368271	-0.190822	-0.080167	-0.446753	-0.553906	-0.58638	-0.309452	-0.492773	-0.554952	-0.356876	-0.55081	-0.481	-1.23395	-0.3321	-0.42	-0.608	-0.712468	-0.7029
C.4	0.013988	-0.045436	-0.028647	-0.189818	0.187081	-0.409201	-0.227036	-0.186722	-0.35241	-0.176258	-0.034939	-0.12555	-0.189657	-0.42791	-0.415646	0.00888932	-0.194548	-0.19565	-0.565566	-0.06	0.375376	-0.32671	-0.127	0.1	0.31122	-0.202231
H.4	0.149543	0.378462	0.316751	0.317187	0.432389	0.360408	0.325707	0.20699	0.313453	0.193149	0.099502	0.309606	0.326254	0.4311	0.308882	0.335501	0.399394	0.274363	0.414038	0.281	0.488407	0.29056	0.206	0.319	0.308163	0.423214
H.5	0.036721	0.039766	0.065491	0.100898	0.357174	0.210871	0.132789	0.123239	0.154808	0.102012	0.047761	0.109825	0.12466	0.20896	0.16171	0.0649746	0.124944	0.115687	0.255306	0.121	0.021192	0.16189	0.111	0.048	0.007649	0.145812
H.6	0.036026	0.122428	0.068261	0.111639	0.387459	0.192751	0.135487	0.109654	0.154808	0.108575	0.043644	0.105625	0.120646	0.20398	0.168525	0.060404	0.120871	0.110365	0.252984	0.135	0.024673	0.15521	0.098	0.04	-0.026777	0.148337
H.7	0.043558	0.115846	0.073626	0.11223	0.382522	0.226773	0.159394	0.094221	0.154808	0.112929	0.045722	0.111194	0.132478	0.22203	0.168794	0.0789664	0.140362	0.122327	0.272185	0.141	0.045897	0.1725	0.095	0.048	0.01464	0.176686
C.5	0.183109	0.498897	0.763235	0.757926	0.142758	0.620476	0.585698	0.218807	0.74366	0.304125	0.176974	0.266772	0.817632	0.67161	0.753758	0.801873	0.78486	0.636014	0.571599	0.257	1.47672	0.45082	0.43	0.712	1.10636	0.739351
C.6	-0.068103	-0.295869	-0.532871	-0.741681	0.106178	-0.595967	-0.378828	-0.283291	-0.622791	-0.252836	-0.088794	-0.227394	-0.580221	-0.70642	-0.843951	-0.519559	-0.671555	-0.525953	-0.73599	-0.164	0.007966	-0.48552	-0.258	-0.256	-0.104444	-0.493388
O.3	-0.318757	-0.657435	-0.601063	-0.578541	-0.841859	-0.595128	-0.687961	-0.369347	-0.574279	-0.448114	-0.272467	-0.344836	-0.601729	-0.67653	-0.575529	-0.676616	-0.656971	-0.570461	-0.644992	-0.431	-1.23602	-0.54376	-0.378	-0.577	-0.889096	-0.689291
H.8	0.056879	0.118562	0.160558	0.216906	0.365724	0.229215	0.153643	0.1273	0.177989	0.108374	0.05748	0.112669	0.167879	0.24755	0.245328	0.160108	0.204862	0.169327	0.277092	0.124	0.047017	0.18371	0.106	0.089	0.038426	0.188074
H.9	0.033643	0.079388	0.150628	0.204815	0.355143	0.185187	0.122899	0.114105	0.177989	0.077632	0.046651	0.103065	0.149894	0.21789	0.229218	0.136582	0.178542	0.151267	0.234528	0.113	0.012663	0.15427	0.105	0.073	0.013139	0.147225
H.10	0.057282	0.126622	0.153858	0.211776	0.37439	0.224839	0.156273	0.126558	0.177989	0.110896	0.058118	0.113469	0.169586	0.2484	0.240322	0.161748	0.206507	0.171138	0.278658	0.129	0.050842	0.18445	0.108	0.091	0.037154	0.188008
H.11	0.176227	0.404171	0.391442	0.377944	0.477727	0.449141	0.418292	0.257278	0.375916	0.243271	0.121029	0.318339	0.423862	0.50693	0.385882	0.459566	0.497262	0.38238	0.492204	0.31	0.67355	0.36592	0.207	0.371	0.456882	0.479006
N	-0.108436	-0.221106	-0.557665	-0.494752	-0.642413	-0.534967	-0.512199	-0.141859	-0.483616	-0.194433	-0.075576	-0.437099	-0.637759	-0.57675	-0.406726	-0.650828	-0.600686	-0.4412	-0.549921	-0.484	-1.19676	-0.33343	-0.427	-0.641	-0.696885	-0.722096
H	0.161101	0.18955	0.312614	0.312607	0.369906	0.259278	0.287988	0.223283	0.309933	0.167318	0.13129	0.329076	0.354073	0.40505	0.299465	0.349163	0.377801	0.288754	0.408789	0.237	0.425109	0.2839	0.255	0.334	0.181287	0.430058
C	0.003002	0.047314	0.228062	0.146795	-0.852028	0.154579	0.2641	-0.04847	0.09172	0.059651	0.024671	0.028014	0.06227	-0.14157	0.061128	0.267195	0.00871767	0.065553	-0.138635	0.07	0.356428	-0.05573	0.076	0.163	0.287808	0.053932
H.1	0.087519	0.141391	0.028787	0.064731	0.393264	0.294808	0.23429	0.120926	0.086074	0.137824	0.053819	0.132522	0.132619	0.24444	0.092639	0.0692773	0.157315	0.096429	0.289565	0.15	0.071431	0.17806	0.095	0.049	0.01296	0.188049
C.1	-0.076121	-0.27682	-0.210817	-0.194306	-0.536444	-0.434452	-0.211243	-0.143814	-0.138011	-0.198122	-0.063838	-0.156625	-0.515622	-0.53958	-0.316907	-0.433374	-0.578782	-0.380302	-0.52867	-0.105	0.011345	-0.34874	-0.166	-0.194	-0.091585	-0.350262
C.2	0.174303	0.501623	0.422065	0.341226	-0.020951	0.546333	0.503148	0.176752	0.336831	0.217205	0.159874	0.260902	0.701208	0.64874	0.364372	0.480391	0.635721	0.492485	0.564464	0.282	1.47671	0.41969	0.413	0.631	0.911637	0.714676
H.2	0.045406	0.120942	0.059802	0.066162	0.355136	0.203359	0.168665	0.103992	0.055233	0.113907	0.044901	0.109618	0.148226	0.23798	0.108025	0.127777	0.188233	0.131173	0.25556	0.13	0.033641	0.16395	0.086	0.06	0.025648	0.162116
H.3	0.059326	0.112215	0.069806	0.072557	0.367173	0.212196	0.148365	0.120663	0.055233	0.102293	0.048499	0.113006	0.158708	0.24621	0.106566	0.141944	0.203319	0.141557	0.273994	0.132	0.044528	0.17555	0.091	0.072	0.022713	0.17503
C.3	0.208255	0.601013	0.67586	0.63039	0.399951	0.715184	0.6018	0.261251	0.617842	0.244487	0.196899	0.245939	0.863818	0.76093	0.6644	0.800351	0.833405	0.685926	0.707313	0.265	1.64434	0.54234	0.435	0.708	1.13345	0.796546
O	-0.314156	-0.660729	-0.487584	-0.45013	-0.960268	-0.655797	-0.69613	-0.362957	-0.448344	-0.425798	-0.264447	-0.333677	-0.58198	-0.66562	-0.474081	-0.594657	-0.621454	-0.541794	-0.629813	-0.433	-1.2229	-0.52755	-0.366	-0.551	-0.852886	-0.679391
O.1	-0.194429	-0.521522	-0.53302	-0.505455	-0.733489	-0.601321	-0.583968	-0.258507	-0.50059	-0.25453	-0.184422	-0.374413	-0.640299	-0.66181	-0.528579	-0.617909	-0.647958	-0.525466	-0.663129	-0.398	-1.20278	-0.49121	-0.37	-0.551	-0.793358	-0.697914
O.2	-0.312443	-0.518852	-0.524843	-0.5093	-0.334082	-0.628796	-0.630047	-0.389156	-0.506976	-0.315356	-0.287714	-0.332749	-0.564226	-0.56162	-0.503568	-0.579705	-0.575413	-0.523533	-0.576981	-0.341	-1.19318	-0.46868	-0.412	-0.546	-0.75246	-0.631915
N.1	-0.106788	-0.218726	-0.411686	-0.331598	-0.456952	-0.456308	-0.549806	-0.134806	-0.322188	-0.17569	-0.070319	-0.437444	-0.540387	-0.56919	-0.266102	-0.443766	-0.54349	-0.341751	-0.540159	-0.47	-1.25306	-0.31404	-0.41	-0.597	-0.694795	-0.731902
C.4	0.007506	-0.137586	0.05003	0.001734	0.152948	-0.44136	-0.246897	-0.201824	0.002172	-0.179808	-0.033185	-0.123152	-0.191891	-0.43431	-0.275118	-0.00212159	-0.182876	-0.197533	-0.572384	-0.063	0.376074	-0.33313	-0.125	0.097	0.281204	-0.231061
H.4	0.149757	0.238545	0.307499	0.285073	0.449491	0.33034	0.363277	0.208604	0.28163	0.206363	0.102899	0.31441	0.332675	0.43696	0.290215	0.33607	0.398503	0.286231	0.421008	0.292	0.49566	0.29544	0.212	0.326	0.30883	0.451076
H.5	0.031943	0.085798	0.041373	0.052564	0.370817	0.183013	0.149171	0.106862	0.058671	0.102782	0.042923	0.104001	0.116467	0.20063	0.12432	0.0543799	0.112315	0.10614	0.250498	0.127	0.016397	0.1543	0.102	0.039	-0.026333	0.154675
H.6	0.037312	0.050793	0.0487	0.057227	0.364743	0.217882	0.151941	0.122441	0.058671	0.109221	0.048613	0.110333	0.125324	0.20994	0.127962	0.0647281	0.122782	0.115933	0.258942	0.123	0.024295	0.16347	0.111	0.05	0.001699	0.156796
H.7	0.046321	0.156508	0.057334	0.066134	0.385937	0.22398	0.16673	0.096251	0.058671	0.117537	0.048316	0.116091	0.141396	0.23506	0.142339	0.0912034	0.148027	0.130179	0.282075	0.151	0.065747	0.18128	0.096	0.055	0.042781	0.194044
C.5	0.180957	0.491315	0.70007	0.684159	0.175218	0.590771	0.577961	0.188895	0.671716	0.324382	0.170635	0.260082	0.797516	0.66207	0.682704	0.780467	0.765383	0.627374	0.575609	0.253	1.46684	0.44864	0.427	0.704	1.0336	0.73054
C.6	-0.067898	-0.298531	-0.523383	-0.699138	0.018104	-0.616518	-0.379943	-0.280145	-0.659483	-0.26058	-0.089529	-0.228229	-0.575902	-0.70936	-0.810504	-0.501043	-0.663864	-0.523744	-0.738611	-0.169	0.009684	-0.48757	-0.258	-0.254	-0.09525	-0.494044
O.3	-0.323061	-0.611599	-0.566581	-0.547543	-0.778222	-0.600366	-0.653257	-0.374853	-0.543731	-0.426392	-0.281852	-0.3403	-0.580473	-0.64228	-0.55002	-0.643533	-0.625966	-0.554714	-0.625565	-0.411	-1.21967	-0.52871	-0.381	-0.562	-0.815036	-0.667919
H.8	0.062221	0.125628	0.169481	0.219947	0.342383	0.2464	0.157108	0.132285	0.191764	0.114893	0.059631	0.11468	0.170834	0.25123	0.248105	0.161686	0.207886	0.173564	0.281621	0.124	0.051276	0.18701	0.108	0.093	0.039761	0.190903
H.9	0.027604	0.069348	0.13355	0.177952	0.334725	0.166435	0.118889	0.105432	0.191764	0.069787	0.042833	0.098969	0.143151	0.21315	0.203345	0.12405	0.171374	0.142557	0.228298	0.108	0.002915	0.14964	0.1	0.066	0.006881	0.139869
H.10	0.057177	0.121506	0.154323	0.207115	0.34517	0.21782	0.155667	0.127055	0.191764	0.109704	0.05697	0.112135	0.166975	0.24717	0.238458	0.157753	0.204024	0.16947	0.27742	0.124	0.0476	0.1833	0.106	0.089	0.034898	0.187694
H.11	0.173095	0.411925	0.356223	0.345851	0.489883	0.40751	0.414387	0.24164	0.343249	0.233354	0.118123	0.313925	0.413292	0.50252	0.377561	0.44694	0.491135	0.37671	0.488712	0.305	0.668317	0.36222	0.201	0.36	0.493432	0.480501
N	-0.108591	-0.286474	-0.670272	-0.562076	-0.560458	-0.582705	-0.482029	-0.145178	-0.539911	-0.180252	-0.074893	-0.437589	-0.639684	-0.5764	-0.441634	-0.631794	-0.593615	-0.439201	-0.546057	-0.48	-1.2401	-0.32633	-0.426	-0.639	-0.715404	-0.691174
H	0.159525	0.280522	0.302013	0.289345	0.4134	0.29966	0.300916	0.208407	0.285322	0.177443	0.120732	0.325029	0.358364	0.43725	0.274315	0.358813	0.392903	0.30221	0.427392	0.273	0.474178	0.29992	0.226	0.334	0.268743	0.438683
C	0.008459	0.103762	0.436349	0.239058	-0.600039	-0.128981	0.114568	-0.062797	0.1968	0.011877	0.022179	0.029488	0.071346	-0.13969	0.054442	0.273852	0.00501092	0.064414	-0.13106	0.08	0.371218	-0.05562	0.074	0.167	0.237254	0.037073
H.1	0.075497	0.168155	-0.053573	0.008586	0.399006	0.272506	0.183997	0.105	0.021968	0.129401	0.047078	0.127551	0.114363	0.23044	0.056278	0.0454697	0.140526	0.082437	0.271333	0.147	0.049384	0.16582	0.088	0.033	-0.012367	0.160392
C.1	-0.080609	-0.249843	-0.26578	-0.271696	-0.462117	-0.423825	-0.134053	-0.166892	-0.246541	-0.172703	-0.06642	-0.159522	-0.541492	-0.54484	-0.357774	-0.458347	-0.57638	-0.395576	-0.523281	-0.101	0.012614	-0.3507	-0.171	-0.206	-0.110008	-0.351608
C.2	0.169649	0.471996	0.414792	0.44959	-0.045542	0.636517	0.519671	0.177122	0.453717	0.222047	0.159099	0.259456	0.704666	0.64615	0.504449	0.517499	0.646287	0.501409	0.576043	0.267	1.50058	0.42975	0.416	0.64	1.00942	0.687587
H.2	0.059104	0.128317	0.05934	0.082172	0.371485	0.225113	0.159111	0.122073	0.085483	0.102181	0.046464	0.111111	0.151638	0.24277	0.11888	0.141177	0.196658	0.13858	0.264508	0.13	0.038477	0.16899	0.091	0.067	0.023275	0.172644
H.3	0.059052	0.153364	0.073563	0.097704	0.355363	0.214352	0.15814	0.116253	0.085483	0.105837	0.046728	0.11574	0.163311	0.25112	0.131764	0.152579	0.206863	0.147456	0.270045	0.142	0.050268	0.17665	0.091	0.072	0.029242	0.185261
C.3	0.20962	0.642954	0.68267	0.625628	0.206135	0.717394	0.606711	0.244099	0.614808	0.280496	0.199605	0.246811	0.875794	0.76848	0.647047	0.793683	0.819125	0.679615	0.700139	0.254	1.62847	0.54492	0.445	0.715	1.08333	0.795705
O	-0.333073	-0.647322	-0.497042	-0.489897	-0.847072	-0.620079	-0.666539	-0.364867	-0.489407	-0.408906	-0.293797	-0.343229	-0.568475	-0.62846	-0.503208	-0.577473	-0.596482	-0.533053	-0.622057	-0.394	-1.21144	-0.52495	-0.39	-0.551	-0.795921	-0.654023
O.1	-0.192139	-0.412076	-0.557841	-0.519959	-0.82968	-0.652734	-0.567545	-0.317499	-0.514888	-0.25668	-0.173769	-0.366266	-0.637707	-0.66046	-0.530662	-0.613986	-0.640376	-0.517828	-0.656433	-0.4	-1.20186	-0.4814	-0.358	-0.544	-0.758007	-0.686347
O.2	-0.316023	-0.621745	-0.5254	-0.507373	-0.598572	-0.553531	-0.615936	-0.363462	-0.504684	-0.343216	-0.282643	-0.332742	-0.576078	-0.5931	-0.503327	-0.595728	-0.597708	-0.532043	-0.590347	-0.366	-1.21132	-0.48448	-0.397	-0.552	-0.763259	-0.638799
N.1	-0.114719	-0.308642	-0.38486	-0.387237	-0.463243	-0.423405	-0.461017	-0.073256	-0.379739	-0.180222	-0.073014	-0.44248	-0.566913	-0.58555	-0.314159	-0.482244	-0.564284	-0.354575	-0.560791	-0.487	-1.23057	-0.33388	-0.414	-0.604	-0.702034	-0.686058
C.4	0.008987	-0.129407	0.108291	0.053369	0.176889	-0.491522	-0.262329	-0.218019	0.018164	-0.185849	-0.033561	-0.123888	-0.187063	-0.43318	-0.241647	0.0141585	-0.184163	-0.201118	-0.571556	-0.065	0.36867	-0.33294	-0.125	0.097	0.288368	-0.233696
H.4	0.167283	0.272344	0.244631	0.262139	0.406355	0.318874	0.293165	0.173585	0.260693	0.190724	0.116777	0.318881	0.33995	0.42327	0.269479	0.325734	0.394426	0.285634	0.417407	0.269	0.457758	0.29087	0.222	0.321	0.24735	0.416762
H.5	0.053	0.168211	0.039574	0.051718	0.384998	0.250361	0.164484	0.097564	0.054699	0.116239	0.047918	0.11662	0.142593	0.23856	0.128579	0.0895993	0.152216	0.132638	0.284337	0.151	0.074347	0.18393	0.093	0.056	0.056777	0.197872
H.6	0.033178	0.069099	0.025628	0.041316	0.381	0.186117	0.142573	0.112575	0.054699	0.109002	0.045359	0.106528	0.120119	0.20466	0.117173	0.0565713	0.117335	0.110843	0.255208	0.125	0.021129	0.15897	0.107	0.044	-0.014413	0.148354
H.7	0.032338	0.060874	0.027373	0.042968	0.371487	0.218589	0.141133	0.113382	0.054699	0.106717	0.044171	0.105186	0.11818	0.20234	0.117447	0.0534119	0.115677	0.109044	0.25245	0.123	0.018659	0.15655	0.105	0.042	-0.020568	0.14526
C.5	0.179848	0.3926	0.816534	0.789725	0.175126	0.660185	0.573154	0.225877	0.773128	0.340826	0.173319	0.263446	0.810979	0.66674	0.767969	0.798055	0.783243	0.636994	0.575532	0.254	1.46391	0.44871	0.427	0.71	1.06826	0.724059
C.6	-0.068331	-0.368407	-0.517847	-0.688133	0.086078	-0.68589	-0.371159	-0.271093	-0.649243	-0.263276	-0.089121	-0.227639	-0.577182	-0.70628	-0.808558	-0.506101	-0.669966	-0.524979	-0.737182	-0.165	0.012869	-0.48577	-0.258	-0.255	-0.104635	-0.494131
O.3	-0.31567	-0.369816	-0.643623	-0.612265	-0.885954	-0.567944	-0.655315	-0.420233	-0.605471	-0.455277	-0.271258	-0.337902	-0.595458	-0.67328	-0.601241	-0.682277	-0.652074	-0.568784	-0.642202	-0.423	-1.22824	-0.54073	-0.373	-0.572	-0.866916	-0.680603
H.8	0.057529	0.121415	0.153087	0.201778	0.357023	0.255491	0.160729	0.128596	0.186677	0.111674	0.057961	0.11295	0.167792	0.2479	0.236434	0.157841	0.205609	0.170317	0.277452	0.126	0.046854	0.18407	0.107	0.09	0.036405	0.191115
H.9	0.057259	0.117565	0.149917	0.197901	0.368502	0.238789	0.155667	0.125063	0.186677	0.109359	0.05666	0.111889	0.166996	0.24674	0.233351	0.157695	0.20392	0.168556	0.276583	0.125	0.046479	0.18292	0.105	0.088	0.035539	0.187542
H.10	0.035821	0.08121	0.145431	0.190964	0.349005	0.191204	0.122788	0.111619	0.186677	0.080281	0.045919	0.102231	0.149563	0.21928	0.217825	0.13317	0.180602	0.150306	0.237155	0.114	0.012902	0.15542	0.103	0.072	0.011614	0.145067
H.11	0.171824	0.161154	0.437045	0.414671	0.490826	0.445464	0.419115	0.34201	0.410188	0.252277	0.128482	0.318314	0.434374	0.51554	0.426778	0.465324	0.500468	0.386703	0.495379	0.302	0.674767	0.36933	0.21	0.372	0.46795	0.483063
N	-0.103885	-0.50674	-0.728953	-0.690321	-0.582055	-0.608086	-0.575092	-0.139727	-0.676408	-0.203201	-0.077324	-0.436768	-0.649188	-0.57323	-0.681209	-0.698214	-0.605073	-0.444833	-0.551054	-0.469	-1.19667	-0.33207	-0.432	-0.643	-0.656192	-0.729806
H	0.152209	0.30285	0.401503	0.414278	0.388875	0.264587	0.315575	0.22645	0.409641	0.182394	0.130694	0.330214	0.355585	0.41192	0.415047	0.370743	0.380019	0.299837	0.420827	0.251	0.432892	0.29342	0.248	0.336	0.190062	0.439061
C	0.005394	0.001148	0.117208	-0.025923	-0.945154	0.246315	0.515668	-0.024034	-0.033472	0.13992	0.023333	0.026618	0.077186	-0.13805	-0.054785	0.299023	0.0197643	0.067665	-0.145132	0.083	0.364486	-0.06122	0.075	0.173	0.279485	0.041894
H.1	0.077184	0.15089	0.077846	0.133498	0.343904	0.229603	0.142895	0.10746	0.124466	0.10814	0.051594	0.131172	0.131574	0.24852	0.148169	0.0693991	0.155999	0.09593	0.297568	0.144	0.065772	0.18535	0.088	0.047	0.025002	0.184883
C.1	-0.068572	-0.264542	-0.204493	-0.312836	-0.820779	-0.525459	-0.294875	-0.172584	-0.27381	-0.208408	-0.060005	-0.150319	-0.541662	-0.54239	-0.339664	-0.402649	-0.542993	-0.370611	-0.513576	-0.071	0.021205	-0.3376	-0.164	-0.206	-0.127344	-0.340557
C.2	0.165768	0.91523	0.584989	0.596837	0.059429	0.620037	0.498153	0.130024	0.581675	0.180681	0.147312	0.247171	0.695787	0.6358	0.570075	0.477012	0.628981	0.495008	0.574161	0.272	1.49681	0.42207	0.403	0.629	0.967052	0.726966
H.2	0.083461	0.115087	0.073591	0.119687	0.39441	0.300108	0.189996	0.14663	0.125288	0.131321	0.062209	0.123788	0.171562	0.26217	0.14213	0.147495	0.207948	0.154438	0.286507	0.127	0.059928	0.18758	0.1	0.088	0.043634	0.192305
H.3	0.065862	0.195437	0.110826	0.147115	0.396772	0.230719	0.201733	0.098761	0.125288	0.122422	0.050184	0.118459	0.177026	0.26942	0.157529	0.153011	0.214191	0.151414	0.291585	0.151	0.077246	0.19065	0.083	0.08	0.066632	0.206643
C.3	0.222121	0.652429	0.750932	0.781889	0.206667	0.629025	0.653049	0.270019	0.772181	0.275949	0.210543	0.258352	0.891924	0.77612	0.728084	0.819086	0.837496	0.70008	0.702957	0.267	1.59424	0.54986	0.46	0.724	1.11898	0.792821
O	-0.351855	-0.838817	-0.571988	-0.561022	-0.395834	-0.671394	-0.728827	-0.371104	-0.556438	-0.387159	-0.315839	-0.362082	-0.593998	-0.62062	-0.557702	-0.584727	-0.600948	-0.549856	-0.630213	-0.392	-1.21092	-0.53523	-0.418	-0.566	-0.789819	-0.676793
O.1	-0.184189	-0.445938	-0.573065	-0.566655	-0.841523	-0.621654	-0.55072	-0.332221	-0.565594	-0.260019	-0.166939	-0.364257	-0.656403	-0.65612	-0.554965	-0.620739	-0.631304	-0.522555	-0.678209	-0.445	-1.162	-0.48968	-0.351	-0.55	-0.706964	-0.668589
O.2	-0.312795	-0.557644	-0.572887	-0.573151	-0.36655	-0.496577	-0.638109	-0.343342	-0.57142	-0.341419	-0.278622	-0.329788	-0.581291	-0.59728	-0.544785	-0.621061	-0.606002	-0.549484	-0.592302	-0.39	-1.21612	-0.48541	-0.392	-0.555	-0.731729	-0.644494
N.1	-0.125805	-0.334561	-0.447051	-0.415206	-0.553564	-0.5137	-0.565394	-0.123437	-0.406135	-0.199993	-0.087326	-0.452023	-0.555395	-0.59816	-0.29789	-0.465533	-0.559017	-0.360912	-0.563407	-0.474	-1.25531	-0.34569	-0.429	-0.615	-0.725797	-0.757248
C.4	0.00855	-0.156111	0.015462	-0.078227	0.200251	-0.41749	-0.244242	-0.199913	-0.08582	-0.182765	-0.039585	-0.129023	-0.182609	-0.43343	-0.341801	0.0038172	-0.180693	-0.196174	-0.567662	-0.067	0.376391	-0.33218	-0.129	0.105	0.293127	-0.214814
H.4	0.140374	0.243049	0.327856	0.331488	0.439984	0.30265	0.376628	0.18263	0.325944	0.20168	0.08983	0.30571	0.322919	0.42799	0.320038	0.332362	0.394682	0.277754	0.409799	0.299	0.496072	0.28677	0.202	0.315	0.322307	0.44289
H.5	0.027022	0.066325	0.040243	0.066539	0.358953	0.178384	0.133523	0.099276	0.076607	0.097611	0.037873	0.098734	0.107863	0.19557	0.13047	0.0460117	0.105742	0.099347	0.243787	0.125	0.006985	0.14936	0.097	0.031	-0.035723	0.134217
H.6	0.046697	0.149568	0.07056	0.092887	0.394601	0.223345	0.158917	0.094621	0.076607	0.112181	0.043762	0.112239	0.136282	0.23565	0.158162	0.0880068	0.1448	0.127119	0.279273	0.149	0.065197	0.17966	0.088	0.049	0.044404	0.192591
H.7	0.027062	0.04759	0.040298	0.063805	0.367626	0.185802	0.138498	0.110249	0.076607	0.099751	0.04122	0.102621	0.11309	0.20075	0.125617	0.0512104	0.109999	0.104031	0.246205	0.12	0.012445	0.15386	0.103	0.037	-0.014628	0.145387
C.5	0.184077	0.59949	0.731332	0.725301	0.17644	0.695416	0.55422	0.190184	0.710345	0.316029	0.171317	0.260897	0.806074	0.66065	0.732601	0.79875	0.776736	0.625502	0.569105	0.258	1.4629	0.4451	0.427	0.703	0.987302	0.727095
C.6	-0.067195	-0.287605	-0.404863	-0.535893	0.04569	-0.699936	-0.393215	-0.287235	-0.493383	-0.268152	-0.091042	-0.229792	-0.579521	-0.70899	-0.655912	-0.500404	-0.673918	-0.526881	-0.736724	-0.166	0.008086	-0.48691	-0.259	-0.251	-0.089453	-0.489121
O.3	-0.320175	-0.674439	-0.592895	-0.573244	-0.750856	-0.597191	-0.656928	-0.357902	-0.567882	-0.434794	-0.277972	-0.340591	-0.578512	-0.65437	-0.565969	-0.651505	-0.634136	-0.553513	-0.631324	-0.422	-1.22498	-0.5342	-0.376	-0.562	-0.820277	-0.675195
H.8	0.051997	0.126803	0.124366	0.160647	0.359978	0.237247	0.153024	0.122103	0.143307	0.11036	0.054599	0.110208	0.165364	0.2452	0.193994	0.156353	0.20581	0.168742	0.275744	0.125	0.04604	0.1815	0.102	0.086	0.034008	0.183497
H.9	0.05661	0.1143	0.131607	0.173443	0.347143	0.23609	0.156661	0.125171	0.143307	0.109532	0.055962	0.110814	0.165211	0.2458	0.205427	0.15216	0.20177	0.166803	0.273346	0.126	0.044134	0.18163	0.105	0.086	0.033541	0.184527
H.10	0.027283	0.073347	0.096442	0.129837	0.330336	0.188304	0.124325	0.109197	0.143307	0.075162	0.043909	0.100094	0.145593	0.21595	0.16456	0.124982	0.174819	0.14556	0.231437	0.112	0.005131	0.15214	0.101	0.067	0.008773	0.144554
H.11	0.2053	0.312632	0.401133	0.395228	0.445255	0.383854	0.334539	0.338683	0.395791	0.222779	0.180309	0.357549	0.455537	0.49113	0.402781	0.442121	0.460832	0.395591	0.507302	0.29	0.630024	0.38124	0.267	0.392	0.283617	0.457286
N	-0.129378	-0.557669	-0.456243	-0.518514	-0.706015	-0.5189	-0.533241	-0.185771	-0.510053	-0.258681	-0.089633	-0.451696	-0.673968	-0.62599	-0.406188	-0.625322	-0.636317	-0.463567	-0.575842	-0.493	-1.19762	-0.36563	-0.437	-0.639	-0.787352	-0.729459
C	-0.011168	0.225632	0.0737	-0.079535	-0.48015	0.102401	0.407056	-0.064952	-0.115782	0.140816	0.011821	0.017726	0.020471	-0.18003	-0.040314	0.076754	-0.0343201	0.029365	-0.141421	0.078	0.362588	-0.07168	0.074	0.137	0.166695	0.018627
C.1	0.169363	0.19862	0.447312	0.406178	0.070801	0.618039	0.50871	0.250115	0.395422	0.177309	0.150786	0.250707	0.699211	0.64057	0.416502	0.522126	0.63327	0.495586	0.572199	0.265	1.4853	0.42241	0.413	0.637	0.957363	0.723171
O	-0.332283	-0.579118	-0.483611	-0.445023	-0.744382	-0.675214	-0.720153	-0.383519	-0.442406	-0.398689	-0.298679	-0.348538	-0.587944	-0.63115	-0.454736	-0.579407	-0.582787	-0.537533	-0.630745	-0.42	-1.21755	-0.53636	-0.397	-0.553	-0.78631	-0.681047
C.2	-0.044092	0.013182	-0.077137	-0.147626	0.065967	-0.510949	-0.288097	-0.159986	-0.128528	-0.151723	-0.053429	-0.139632	-0.299013	-0.51603	-0.461045	-0.0399952	-0.322519	-0.184933	-0.557246	-0.11	-0.039981	-0.35111	-0.103	0.006	0.110802	-0.230674
S	-0.093717	-0.421477	-0.282329	-0.275085	-1.99207	-0.291629	-0.352551	-0.197657	-0.274905	-0.224421	-0.074382	-0.162462	-0.096095	-0.07834	-0.231657	-0.357453	-0.296156	-0.216458	-0.159741	-0.168	-0.021895	-0.08824	-0.231	-0.291	-0.160537	-0.290712
H	0.131522	0.333287	0.202494	0.254756	0.3903	0.274691	0.295884	0.174579	0.251172	0.163055	0.105385	0.304389	0.319221	0.41074	0.229819	0.311392	0.381921	0.257738	0.397144	0.241	0.422824	0.27635	0.23	0.309	0.21329	0.408944
H.1	0.087994	0.140424	0.094267	0.17647	0.368897	0.190536	0.148208	0.131994	0.187328	0.097918	0.054424	0.134634	0.143243	0.27002	0.176736	0.117259	0.177666	0.112826	0.307013	0.147	0.092399	0.19577	0.089	0.06	0.054499	0.196812
H.2	0.054741	0.128144	0.051229	0.082751	0.414527	0.22956	0.185321	0.125624	0.126559	0.132298	0.049803	0.111338	0.141597	0.25423	0.178595	0.10958	0.195825	0.134295	0.29489	0.127	0.073826	0.18356	0.097	0.069	0.015998	0.194657
H.3	0.064045	0.079741	0.137163	0.175588	0.387021	0.295728	0.153122	0.133102	0.126559	0.118191	0.047817	0.10802	0.135858	0.23292	0.267494	0.10008	0.185352	0.126234	0.268194	0.123	0.036613	0.16729	0.104	0.064	0.004721	0.158236
C.3	0.175407	0.534275	0.711719	0.794683	0.204833	0.64904	0.54941	0.241158	0.78293	0.268807	0.164989	0.252045	0.795715	0.65374	0.706963	0.779008	0.765449	0.625889	0.574197	0.24	1.45656	0.44425	0.42	0.694	1.11603	0.724281
O.1	-0.329027	-0.579134	-0.582813	-0.605745	-0.638341	-0.580311	-0.63893	-0.392233	-0.603284	-0.372293	-0.298847	-0.346099	-0.568711	-0.59938	-0.579391	-0.616464	-0.593536	-0.538522	-0.606742	-0.397	-1.2084	-0.50879	-0.405	-0.557	-0.779297	-0.646208
N.1	-0.11778	-0.132836	-0.384416	-0.345304	-0.545102	-0.457071	-0.458689	-0.214336	-0.335763	-0.157032	-0.082362	-0.449778	-0.562141	-0.58225	-0.313859	-0.454859	-0.546553	-0.354517	-0.566047	-0.479	-1.22592	-0.33671	-0.421	-0.609	-0.681278	-0.721506
C.4	0.00776	-0.166355	0.149289	0.088348	0.209012	-0.380425	-0.23756	-0.193597	0.034433	-0.179601	-0.037451	-0.126965	-0.18691	-0.43496	-0.106008	-0.00132344	-0.18253	-0.198184	-0.570797	-0.081	0.373319	-0.33406	-0.127	0.1	0.285966	-0.215401
H.4	0.026285	0.049258	0.00641	0.02115	0.351365	0.178359	0.137891	0.101932	0.044547	0.100209	0.040325	0.101382	0.111869	0.19894	0.074474	0.0499342	0.108442	0.102213	0.246469	0.11	0.01284	0.15285	0.102	0.036	-0.021715	0.144734
H.5	0.028783	0.063872	0.015914	0.032589	0.368179	0.167187	0.136458	0.112727	0.044547	0.105765	0.0417	0.102642	0.114065	0.20027	0.082425	0.053266	0.111064	0.105402	0.249146	0.114	0.014893	0.1539	0.102	0.038	-0.025207	0.140785
H.6	0.049414	0.175376	0.02341	0.036619	0.389616	0.223255	0.149183	0.097696	0.044547	0.115497	0.047559	0.116712	0.14405	0.24167	0.092028	0.0953015	0.153155	0.134062	0.286567	0.145	0.075875	0.1855	0.093	0.056	0.058877	0.184984
H.7	0.146681	0.228885	0.228244	0.241719	0.365107	0.269926	0.272214	0.226826	0.238286	0.163427	0.112429	0.317999	0.331431	0.40795	0.240996	0.307774	0.366449	0.272335	0.408241	0.259	0.433458	0.28367	0.242	0.319	0.213423	0.412278
C.5	-0.07142	-0.28786	-0.42358	-0.531624	0.06105	-0.733808	-0.399708	-0.282662	-0.363651	-0.263228	-0.094267	-0.232981	-0.57941	-0.71734	-0.526667	-0.506113	-0.674853	-0.523099	-0.742541	-0.181	-0.002738	-0.49311	-0.262	-0.251	-0.099515	-0.496527
H.8	0.053307	0.10468	0.132421	0.162234	0.332739	0.241253	0.158013	0.126889	0.101361	0.109091	0.054909	0.109563	0.16304	0.24508	0.168259	0.151841	0.201068	0.16467	0.272072	0.113	0.040941	0.18049	0.105	0.084	0.032101	0.184925
H.9	0.024614	0.073828	0.111178	0.133882	0.341371	0.179294	0.123639	0.100325	0.101361	0.074481	0.040182	0.096385	0.142115	0.2133	0.131711	0.127476	0.172148	0.143524	0.228036	0.102	0.003447	0.14928	0.097	0.063	0.00668	0.133156
H.10	0.051247	0.123882	0.121775	0.147043	0.351412	0.238231	0.164855	0.122933	0.101361	0.110827	0.053948	0.109363	0.164319	0.24564	0.150882	0.155974	0.205365	0.166767	0.27523	0.118	0.045269	0.18139	0.101	0.085	0.033576	0.189516
H.11	0.05879	0.25121	0.183605	0.194448	0.433865	0.290808	0.238965	0.128941	0.193957	0.127977	0.052976	0.125248	0.127989	0.15039	0.202981	0.210544	0.199925	0.145907	0.171722	0.147	-0.016046	0.10899	0.112	0.143	0.071191	0.196428
N	-0.111327	-0.364656	-0.601946	-0.603186	-0.54647	-0.589438	-0.495585	-0.194788	-0.587155	-0.201366	-0.078396	-0.438178	-0.642968	-0.57924	-0.607085	-0.629907	-0.60203	-0.439525	-0.555335	-0.489	-1.202	-0.3374	-0.43	-0.641	-0.728918	-0.719396
C	-0.001025	0.112729	0.228538	0.215342	-0.547712	0.13284	0.367301	-0.039493	0.084517	0.112662	0.011294	0.015451	0.030955	-0.16886	0.240705	0.0655795	-0.0312811	0.031248	-0.131621	0.075	0.367939	-0.06404	0.075	0.148	0.240754	0.03798
C.1	0.171367	0.478373	0.480698	0.427858	0.027958	0.590199	0.497627	0.218044	0.421752	0.174976	0.147459	0.248556	0.701911	0.63916	0.45957	0.538322	0.653109	0.496373	0.569286	0.276	1.48076	0.41788	0.41	0.635	0.895688	0.706617
O	-0.332717	-0.603209	-0.484626	-0.448852	-0.905637	-0.689655	-0.703011	-0.389169	-0.446882	-0.408259	-0.299477	-0.348961	-0.588163	-0.63683	-0.45551	-0.58348	-0.586902	-0.536885	-0.632465	-0.419	-1.21659	-0.53753	-0.395	-0.554	-0.761879	-0.674105
C.2	-0.045748	-0.071701	-0.179624	-0.255785	0.027534	-0.462766	-0.330591	-0.159443	-0.224294	-0.165821	-0.059263	-0.144722	-0.29858	-0.52613	-0.588613	-0.0349962	-0.33637	-0.186228	-0.558374	-0.115	-0.043598	-0.352	-0.105	0.011	0.124275	-0.23908
S	-0.096395	-0.289117	-0.28947	-0.280586	-1.86177	-0.197186	-0.363507	-0.200256	-0.281798	-0.213021	-0.078626	-0.167352	-0.112611	-0.0475	-0.221562	-0.351253	-0.264672	-0.208571	-0.140359	-0.168	0.000874	-0.07437	-0.235	-0.284	-0.148834	-0.296413
H	0.157877	0.243631	0.310044	0.322669	0.3993	0.229115	0.272013	0.249454	0.319708	0.164133	0.129574	0.327147	0.347802	0.40241	0.337291	0.348177	0.373051	0.290641	0.405864	0.233	0.422114	0.28175	0.252	0.33	0.182496	0.423209
H.1	0.067165	0.132662	0.021564	0.044319	0.3389	0.221218	0.18953	0.095913	0.115405	0.104797	0.044055	0.123623	0.121299	0.24032	0.062206	0.100718	0.163614	0.088776	0.282733	0.137	0.060617	0.1745	0.09	0.045	0.019631	0.182011
H.2	0.036836	0.109723	0.068262	0.09021	0.394251	0.182619	0.166583	0.100208	0.141152	0.117934	0.040225	0.102984	0.129529	0.23465	0.180845	0.0896856	0.177942	0.114813	0.26963	0.128	0.045817	0.16445	0.089	0.051	-0.005176	0.167614
H.3	0.052714	0.063213	0.163001	0.189371	0.395844	0.253026	0.1439	0.121084	0.141152	0.11665	0.044009	0.104382	0.131131	0.23255	0.294257	0.0967393	0.183442	0.120313	0.2644	0.117	0.032141	0.16485	0.103	0.06	0.003703	0.14935
C.3	0.178423	0.529793	0.759292	0.800256	0.258942	0.619263	0.576369	0.208648	0.785521	0.318258	0.166786	0.256292	0.795567	0.65904	0.844254	0.80085	0.771156	0.625208	0.575724	0.248	1.46847	0.44681	0.423	0.7	1.03949	0.725977
O.1	-0.331284	-0.619274	-0.589046	-0.587106	-0.778807	-0.594955	-0.660204	-0.379628	-0.582342	-0.431421	-0.291265	-0.346048	-0.585938	-0.64158	-0.600598	-0.650116	-0.62919	-0.557208	-0.629405	-0.422	-1.22022	-0.53311	-0.389	-0.566	-0.805202	-0.669383
N.1	-0.120722	-0.335886	-0.539932	-0.517719	-0.528636	-0.465998	-0.526384	-0.17493	-0.503759	-0.181216	-0.081644	-0.448373	-0.573389	-0.58792	-0.501748	-0.493461	-0.571435	-0.363055	-0.559305	-0.481	-1.23502	-0.33551	-0.422	-0.61	-0.683672	-0.740496
C.4	0.00853	-0.096106	0.176899	0.119922	0.235068	-0.357379	-0.241996	-0.194505	0.094928	-0.177374	-0.038146	-0.127827	-0.182382	-0.43238	-0.170616	0.0185372	-0.180438	-0.195813	-0.567611	-0.075	0.377047	-0.33127	-0.128	0.103	0.292512	-0.220922
H.4	0.026525	0.086355	0.007178	0.02429	0.369812	0.14901	0.140378	0.103025	0.036811	0.097422	0.038358	0.099251	0.109031	0.19467	0.101691	0.0447553	0.106344	0.100435	0.241994	0.118	0.009579	0.14762	0.096	0.031	-0.037356	0.144032
H.5	0.030995	0.035116	0.01326	0.030458	0.363516	0.195068	0.137008	0.113224	0.036811	0.103008	0.043672	0.105265	0.117715	0.20485	0.111004	0.0544654	0.1165	0.108338	0.251747	0.111	0.016961	0.15814	0.106	0.042	-0.006366	0.14201
H.6	0.043023	0.146634	0.021535	0.033758	0.366116	0.228072	0.161623	0.090974	0.036811	0.112958	0.045355	0.112956	0.136978	0.23248	0.116775	0.084507	0.143861	0.127731	0.278873	0.14	0.060284	0.17892	0.092	0.05	0.039911	0.191128
H.7	0.145783	0.281853	0.337506	0.337824	0.418672	0.296186	0.353871	0.211689	0.333265	0.195498	0.105269	0.312995	0.333538	0.42968	0.362496	0.343346	0.392297	0.283781	0.416772	0.28	0.47616	0.29178	0.214	0.321	0.269735	0.449914
C.5	-0.067083	-0.297472	-0.540505	-0.750568	0.118233	-0.606454	-0.384519	-0.281376	-0.632349	-0.261225	-0.091956	-0.230616	-0.573871	-0.70969	-0.850485	-0.511973	-0.670745	-0.526229	-0.737455	-0.18	0.00573	-0.48799	-0.26	-0.251	-0.093382	-0.490725
H.8	0.057382	0.122911	0.158125	0.212123	0.33449	0.235187	0.153648	0.125874	0.173944	0.110941	0.056632	0.111708	0.166467	0.24786	0.234919	0.158959	0.205225	0.169982	0.27741	0.115	0.046667	0.18379	0.105	0.088	0.03328	0.185984
H.9	0.025598	0.066608	0.134173	0.189724	0.322093	0.151583	0.119244	0.102776	0.173944	0.068056	0.040863	0.096983	0.14034	0.21139	0.211091	0.122656	0.170961	0.140767	0.225811	0.101	0.000984	0.14772	0.098	0.063	0.004491	0.13687
H.10	0.053614	0.115241	0.157341	0.216447	0.34295	0.217438	0.155863	0.125877	0.173944	0.108346	0.054921	0.110011	0.163612	0.2448	0.242198	0.155818	0.202355	0.167366	0.273998	0.115	0.044174	0.18101	0.104	0.085	0.031217	0.184146
H.11	0.053581	0.15276	0.187733	0.189231	0.455353	0.263007	0.270839	0.146746	0.188914	0.134064	0.050296	0.124469	0.132024	0.15628	0.196914	0.21916	0.199899	0.147741	0.177688	0.153	0.001116	0.114	0.107	0.144	0.093598	0.223678
N	-0.116054	-0.514719	-0.697112	-0.600432	-0.520711	-0.582096	-0.478441	-0.087794	-0.582795	-0.201703	-0.086676	-0.447405	-0.65719	-0.59594	-0.554125	-0.615872	-0.597653	-0.446182	-0.561319	-0.481	-1.23115	-0.34738	-0.44	-0.644	-0.7858	-0.725236
C	-0.001771	0.202345	0.320093	0.132027	-0.259194	0.046518	0.235397	-0.073932	0.156217	0.083334	0.012257	0.019302	0.041785	-0.16205	0.153806	0.122742	-0.0384908	0.038421	-0.124821	0.078	0.386812	-0.06049	0.075	0.151	0.212529	0.045342
C.1	0.16692	0.519195	0.474197	0.507836	0.100493	0.648989	0.54704	0.188874	0.50872	0.253839	0.155533	0.256874	0.698936	0.64267	0.457839	0.54643	0.652137	0.503114	0.56999	0.263	1.482	0.42543	0.415	0.639	0.969685	0.684698
O	-0.334317	-0.598242	-0.515524	-0.51227	-0.925655	-0.646465	-0.672001	-0.382801	-0.511145	-0.412941	-0.29516	-0.344102	-0.56753	-0.63096	-0.499071	-0.584366	-0.595692	-0.530199	-0.62492	-0.408	-1.20903	-0.52774	-0.392	-0.552	-0.778603	-0.664148
C.2	-0.039843	-0.063569	-0.08238	-0.17951	-0.034654	-0.486519	-0.265335	-0.161477	-0.165877	-0.159588	-0.054556	-0.139713	-0.309192	-0.5189	-0.388243	-0.122988	-0.325993	-0.192486	-0.557231	-0.108	-0.050095	-0.35453	-0.103	0.005	0.113163	-0.238959
S	-0.061504	-0.348558	-0.26988	-0.26366	-2.23237	-0.233843	-0.355433	-0.173054	-0.263227	-0.2059	-0.041484	-0.1333	-0.065526	-0.056	-0.233684	-0.318402	-0.292952	-0.192375	-0.137875	-0.197	0.00159	-0.06013	-0.198	-0.269	-0.154276	-0.277705
H	0.145597	0.219501	0.305517	0.300408	0.400349	0.307722	0.307649	0.210547	0.296536	0.169689	0.110799	0.317001	0.346743	0.43162	0.292343	0.351067	0.385223	0.290511	0.418721	0.269	0.468212	0.29307	0.216	0.321	0.257623	0.44103
H.1	0.063815	0.142087	-0.028525	0.030685	0.369793	0.185626	0.1618	0.095849	0.005204	0.095346	0.040706	0.117662	0.10961	0.22835	0.038262	0.0724349	0.150087	0.080271	0.27097	0.133	0.050758	0.16403	0.084	0.035	-0.0082	0.161919
H.2	0.058077	0.146919	0.063811	0.106271	0.403119	0.261661	0.194402	0.106227	0.124401	0.13469	0.045495	0.111177	0.149172	0.2552	0.156237	0.135622	0.206356	0.133755	0.297709	0.143	0.078375	0.18518	0.092	0.068	0.015849	0.197045
H.3	0.06936	0.114153	0.110268	0.157314	0.397252	0.235022	0.146938	0.120079	0.124401	0.118125	0.046222	0.106861	0.130731	0.23055	0.231866	0.114467	0.183975	0.124539	0.265552	0.127	0.036119	0.1649	0.1	0.06	0.010465	0.153285
C.3	0.175958	0.714587	0.814413	0.800596	0.299943	0.698246	0.567323	0.141211	0.787318	0.289661	0.162055	0.25184	0.796645	0.65306	0.806957	0.781831	0.763892	0.629921	0.573191	0.245	1.47628	0.44382	0.419	0.7	1.08013	0.718501
O.1	-0.346814	-0.7285	-0.585498	-0.561869	-0.636015	-0.628924	-0.666627	-0.35667	-0.558224	-0.417165	-0.313985	-0.361184	-0.593006	-0.63096	-0.553672	-0.644487	-0.614211	-0.563872	-0.636941	-0.404	-1.21933	-0.54241	-0.417	-0.576	-0.779153	-0.673521
N.1	-0.120817	-0.40389	-0.344917	-0.327659	-0.56839	-0.523652	-0.501482	-0.112481	-0.323384	-0.193129	-0.083726	-0.451865	-0.559021	-0.59174	-0.248211	-0.43276	-0.543138	-0.355571	-0.557076	-0.49	-1.23497	-0.33825	-0.422	-0.608	-0.715611	-0.694549
C.4	0.013755	-0.08651	0.002853	-0.048741	0.157421	-0.403817	-0.22425	-0.209732	-0.012249	-0.173796	-0.036476	-0.126476	-0.185269	-0.4276	-0.287182	-0.0124277	-0.18999	-0.198495	-0.564596	-0.074	0.38612	-0.32674	-0.127	0.104	0.320932	-0.209114
H.4	0.034215	0.03494	0.059722	0.071839	0.333737	0.205727	0.123577	0.118936	0.055727	0.097388	0.046116	0.108097	0.121158	0.20705	0.128118	0.0668658	0.120717	0.114775	0.251152	0.107	0.017043	0.15945	0.109	0.045	0.005266	0.138964
H.5	0.032415	0.110146	0.058253	0.075491	0.350922	0.194616	0.140798	0.104408	0.055727	0.105088	0.040938	0.102722	0.115869	0.20139	0.138245	0.0583796	0.115874	0.107316	0.251055	0.122	0.02039	0.15352	0.095	0.036	-0.032407	0.151549
H.6	0.041913	0.114352	0.047219	0.054862	0.358803	0.209157	0.14996	0.097563	0.055727	0.114664	0.045895	0.11096	0.131869	0.22187	0.121291	0.080027	0.137515	0.123534	0.272708	0.135	0.047291	0.17195	0.095	0.048	0.0086	0.169552
H.7	0.119959	0.259704	0.184034	0.1971	0.398492	0.288039	0.309707	0.162058	0.195985	0.166493	0.094035	0.293285	0.281357	0.41505	0.204587	0.266042	0.370946	0.242328	0.399312	0.242	0.44459	0.27797	0.226	0.311	0.253961	0.408335
C.5	-0.066994	-0.305728	-0.518507	-0.695076	0.164301	-0.65118	-0.393587	-0.27352	-0.750131	-0.269729	-0.094281	-0.232784	-0.570526	-0.70984	-0.857385	-0.501964	-0.667489	-0.523754	-0.738316	-0.176	0.007359	-0.49015	-0.262	-0.248	-0.098582	-0.48975
H.8	0.050333	0.112183	0.132574	0.180194	0.352087	0.21357	0.152296	0.119666	0.202962	0.105768	0.052067	0.107206	0.159586	0.24193	0.228492	0.150327	0.198218	0.163042	0.270343	0.117	0.037222	0.17833	0.1	0.081	0.02687	0.178339
H.9	0.027896	0.074575	0.146307	0.19359	0.347069	0.162009	0.129643	0.104465	0.202962	0.075189	0.041176	0.097443	0.142607	0.21407	0.233793	0.125927	0.173743	0.144616	0.229744	0.107	0.005094	0.15022	0.098	0.064	0.006506	0.139818
H.10	0.050534	0.108327	0.138579	0.188525	0.355937	0.233498	0.154474	0.120353	0.202962	0.106052	0.052782	0.107629	0.159399	0.24206	0.232265	0.14913	0.197407	0.162335	0.26957	0.117	0.037465	0.17829	0.101	0.081	0.027431	0.179917
H.11	0.050777	0.176685	0.184501	0.192479	0.387268	0.266096	0.236149	0.141161	0.192183	0.118623	0.060293	0.128794	0.121819	0.13911	0.197471	0.198917	0.195308	0.144457	0.163078	0.13	-0.038137	0.10166	0.132	0.149	0.043616	0.204685
N	-0.114309	-0.345954	-0.63983	-0.617388	-0.546305	-0.512031	-0.434136	-0.165637	-0.605773	-0.192636	-0.088902	-0.449601	-0.695783	-0.59391	-0.644981	-0.607187	-0.592009	-0.45926	-0.556908	-0.47	-1.228	-0.34322	-0.441	-0.644	-0.750797	-0.700617
C	-0.001402	-0.058906	0.122493	-0.014528	-0.259101	-0.105506	0.138597	0.014925	-0.004999	0.069294	0.013281	0.020998	0.045441	-0.15878	0.07093	0.057553	-0.0445512	0.038977	-0.122764	0.079	0.401993	-0.05757	0.078	0.153	0.201288	0.04976
C.1	0.168292	0.624551	0.534479	0.539844	-0.062804	0.681325	0.543746	0.178805	0.528906	0.220527	0.157885	0.257521	0.709133	0.64767	0.471364	0.588302	0.665544	0.505339	0.572304	0.259	1.48075	0.4286	0.423	0.647	0.958371	0.677661
O	-0.327212	-0.800649	-0.488878	-0.479629	-0.933979	-0.612144	-0.64399	-0.333024	-0.476577	-0.395359	-0.2856	-0.33631	-0.565703	-0.62566	-0.464787	-0.577571	-0.58752	-0.525602	-0.615788	-0.412	-1.2151	-0.51983	-0.379	-0.542	-0.740599	-0.646063
C.2	-0.047748	0.023701	-0.134461	-0.263362	0.056244	-0.556331	-0.274135	-0.170728	-0.23474	-0.143349	-0.060217	-0.145214	-0.3155	-0.53214	-0.529372	-0.0482969	-0.333607	-0.202497	-0.563014	-0.109	-0.05782	-0.36222	-0.108	0.002	0.073553	-0.243005
S	-0.089957	-0.3439	-0.283421	-0.273255	-1.86002	-0.175624	-0.322371	-0.180716	-0.274116	-0.197712	-0.075882	-0.162598	-0.068576	-0.03865	-0.219428	-0.330008	-0.254685	-0.19066	-0.124705	-0.149	0.028796	-0.06364	-0.233	-0.274	-0.110816	-0.282553
H	0.148345	0.37873	0.281156	0.298304	0.419022	0.310596	0.28882	0.196241	0.294846	0.176421	0.113998	0.319005	0.353503	0.42865	0.310917	0.350642	0.390288	0.293274	0.421444	0.265	0.459759	0.2943	0.222	0.325	0.243629	0.42637
H.1	0.060705	0.063991	0.041368	0.09382	0.355479	0.210965	0.1611	0.107198	0.090396	0.088827	0.046103	0.12242	0.118959	0.23036	0.089949	0.0809845	0.140935	0.083739	0.266996	0.125	0.04188	0.16385	0.091	0.038	-0.018586	0.151521
H.2	0.032959	0.053472	0.013223	0.06858	0.368233	0.172206	0.16039	0.1003	0.153159	0.097299	0.034179	0.093619	0.107403	0.21564	0.135925	0.0603673	0.154976	0.098524	0.246266	0.105	0.016853	0.14832	0.091	0.039	-0.033141	0.143731
H.3	0.071466	0.130929	0.210533	0.258821	0.399005	0.253915	0.185288	0.126153	0.153159	0.134124	0.049386	0.113451	0.154735	0.26157	0.339378	0.135716	0.213699	0.144753	0.298285	0.141	0.078233	0.18946	0.095	0.076	0.046983	0.198269
[truncated: 28,226 more rows]

## Sheet: correlation matrix
29934	CHELPG	MK	HLYGat	RESP	ISA	Hirshfeld-I	MBIS	DDEC6	Hirshfeld	VDD	ADCH	CM5	EEQ	ACP	i-ACP	APT	QTAIM	MBSBickelhaupt	NPA	MBSMulliken	IBO						Becke	Ros-Schuit	Stout-Politzer	Mulliken	Bickelhaupt
[truncated: 55 more rows]

[truncated: 1 more sheets: covariance matrix (2)]
